# Supplementary material for: Protura from Hainan Island, China: new species, checklist and distribution
Source: Zookeys. 2019 Oct 9;879:1–21. doi: 10.3897/zookeys.879.34404 (PMC6795605; doi:10.3897/zookeys.879.34404)
Supplement: XML Treatment for Paracondeellum [file zookeys.879.34404-treatment1.xml]

<!DOCTYPE tp:taxon-treatment
  PUBLIC "-//TaxonX//DTD Taxonomic Treatment Publishing DTD v0 20100105//EN" "tax-treatment-NSO.dtd">
<tp:taxon-treatment xmlns:tp="http://www.plazi.org/taxpub"><tp:treatment-meta><kwd-group><label>Taxon classification</label><kwd><named-content xmlns:xlink="http://www.w3.org/1999/xlink" content-type="kingdom">Animalia</named-content></kwd><kwd><named-content xmlns:xlink="http://www.w3.org/1999/xlink" content-type="order">Protura</named-content></kwd><kwd><named-content xmlns:xlink="http://www.w3.org/1999/xlink" content-type="family">Protentomidae</named-content></kwd></kwd-group><mixed-citation publication-type="journal"><person-group><name><surname>Bu</surname><given-names>Yun</given-names></name><name><surname>Xiong</surname><given-names>Yan</given-names></name><name><surname>Luan</surname><given-names>Yun-Xia</given-names></name><name><surname>Yin</surname><given-names>Wen-Ying</given-names></name></person-group><article-title><tp:taxon-name><tp:taxon-name-part taxon-name-part-type="order">Protura</tp:taxon-name-part></tp:taxon-name> from Hainan Island, China: new species, checklist and distribution</article-title><source>Zookeys</source><day>09</day><month>10</month><year>2019</year><volume>879</volume><fpage>1</fpage><lpage>21</lpage><pub-id pub-id-type="doi">10.3897/zookeys.879.34404</pub-id></mixed-citation></tp:treatment-meta><tp:nomenclature><label>Genus</label><tp:taxon-name><object-id xmlns:xlink="http://www.w3.org/1999/xlink" content-type="arpha" xlink:type="simple">AAF9B8EF-C7D8-5C6B-A2AC-539D9FDF5DF9</object-id>
                <tp:taxon-name-part taxon-name-part-type="genus" reg="Paracondeellum">Paracondeellum</tp:taxon-name-part>
              </tp:taxon-name><tp:taxon-authority>Yin, Xie &amp; Zhang, 1994</tp:taxon-authority></tp:nomenclature><tp:treatment-sec sec-type="diagnosis" id="SECID0E2EAE"><title>Diagnosis.</title><p>Habitus short and robust. Pseudoculi circular without lever. Calyx of maxillary glands globular and smooth. Foretarsal sensilla of the exterior side reduced; interior sensilla <italic>b</italic>’ absent. Abdominal appendages I–II two-segmented each with four setae, III uni-segmented with two setae. Tergites II–VII without or with few anterior setae. Sternites II–III each with three posterior setae. Sternites IV–VII each with nine posterior setae; sternite VIII with four setae in one row. Female squama genitalis short, with pointed acrostyli (<xref ref-type="bibr" rid="B18">Yin 1999</xref>; <xref ref-type="bibr" rid="B5">Galli et al. 2018</xref>).</p></tp:treatment-sec><tp:treatment-sec sec-type="distribution" id="SECID0ELFAE"><title>Distribution.</title><p>South China (Sichuan, Yunnan, Hainan).</p></tp:treatment-sec><tp:treatment-sec sec-type="remarks" id="SECID0EQFAE"><title>Remarks.</title><p><italic><tp:taxon-name><tp:taxon-name-part taxon-name-part-type="genus" reg="Paracondeellum">Paracondeellum</tp:taxon-name-part></tp:taxon-name></italic> Yin, Xie &amp; Zhang, 1994 was originally separated from the genus <italic><tp:taxon-name><tp:taxon-name-part taxon-name-part-type="genus" reg="Condeellum">Condeellum</tp:taxon-name-part></tp:taxon-name></italic> Tuxen, 1963. They have similar shapes of pseudocellus and maxillary gland, and the presence of setae <italic>Pc</italic> on sternites IV–V, but they can be easily separated by the chaetotaxy of tergite I (seta <italic>P5</italic> absent in <italic><tp:taxon-name><tp:taxon-name-part taxon-name-part-type="genus" reg="Paracondeellum">Paracondeellum</tp:taxon-name-part></tp:taxon-name></italic> but present in <italic><tp:taxon-name><tp:taxon-name-part taxon-name-part-type="genus" reg="Condeellum">Condeellum</tp:taxon-name-part></tp:taxon-name></italic>) and sternite VIII (four setae in <italic><tp:taxon-name><tp:taxon-name-part taxon-name-part-type="genus" reg="Paracondeellum">Paracondeellum</tp:taxon-name-part></tp:taxon-name></italic> vs six setae in <italic><tp:taxon-name><tp:taxon-name-part taxon-name-part-type="genus" reg="Condeellum">Condeellum</tp:taxon-name-part></tp:taxon-name></italic>). In addition, <italic><tp:taxon-name><tp:taxon-name-part taxon-name-part-type="genus" reg="Paracondeellum">Paracondeellum</tp:taxon-name-part></tp:taxon-name></italic> can be distinguished from the genus <italic><tp:taxon-name><tp:taxon-name-part taxon-name-part-type="genus" reg="Neocondeellum">Neocondeellum</tp:taxon-name-part></tp:taxon-name></italic> Tuxen &amp; Yin, 1982 by the shape of pseudocellus (posterior lever absent in <italic><tp:taxon-name><tp:taxon-name-part taxon-name-part-type="genus" reg="Paracondeellum">Paracondeellum</tp:taxon-name-part></tp:taxon-name></italic> but present in <italic><tp:taxon-name><tp:taxon-name-part taxon-name-part-type="genus" reg="Neocondeellum">Neocondeellum</tp:taxon-name-part></tp:taxon-name></italic>) and the chaetotaxy of sternites IV–V (setae <italic>Pc</italic> present in <italic><tp:taxon-name><tp:taxon-name-part taxon-name-part-type="genus" reg="Paracondeellum">Paracondeellum</tp:taxon-name-part></tp:taxon-name></italic> but absent in <italic><tp:taxon-name><tp:taxon-name-part taxon-name-part-type="genus" reg="Neocondeellum">Neocondeellum</tp:taxon-name-part></tp:taxon-name></italic>).</p><!--PageBreak --></tp:treatment-sec><ref-list><ref id="B18"><mixed-citation xmlns:xlink="http://www.w3.org/1999/xlink" xlink:type="simple"><person-group><name name-style="western"><surname>Yin</surname><given-names>WY</given-names></name></person-group> (<year>1999</year>) <source>Fauna Sinica. <tp:taxon-name><tp:taxon-name-part taxon-name-part-type="phylum">Arthropoda</tp:taxon-name-part></tp:taxon-name>. <tp:taxon-name><tp:taxon-name-part taxon-name-part-type="order">Protura</tp:taxon-name-part></tp:taxon-name>.</source><publisher-name>Science Press</publisher-name>, <publisher-loc>Beijing</publisher-loc>, <size units="page">510 pp</size>.</mixed-citation></ref><ref id="B5"><mixed-citation xmlns:xlink="http://www.w3.org/1999/xlink" xlink:type="simple"><person-group><name name-style="western"><surname>Galli</surname><given-names>L</given-names></name><name name-style="western"><surname>Shrubovych</surname><given-names>J</given-names></name><name name-style="western"><surname>Bu</surname><given-names>Y</given-names></name><name name-style="western"><surname>Zinni</surname><given-names>M</given-names></name></person-group> (<year>2018</year>) <article-title>Genera of the <tp:taxon-name><tp:taxon-name-part taxon-name-part-type="order">Protura</tp:taxon-name-part></tp:taxon-name> of the world: diagnosis, distribution, and key.</article-title><source>ZooKeys</source><volume>772</volume>: <fpage>1</fpage>–<lpage>45</lpage>. <ext-link xlink:type="simple" ext-link-type="doi" xlink:href="10.3897/zookeys.772.24410">https://doi.org/10.3897/zookeys.772.24410</ext-link></mixed-citation></ref></ref-list></tp:taxon-treatment>
