# Supplementary material for: Protura from Hainan Island, China: new species, checklist and distribution
Source: Zookeys. 2019 Oct 9;879:1–21. doi: 10.3897/zookeys.879.34404 (PMC6795605; doi:10.3897/zookeys.879.34404)
Supplement: XML Treatment for Paracondeellum paradisum [file zookeys.879.34404-treatment2.xml]

<!DOCTYPE tp:taxon-treatment
  PUBLIC "-//TaxonX//DTD Taxonomic Treatment Publishing DTD v0 20100105//EN" "tax-treatment-NSO.dtd">
<tp:taxon-treatment xmlns:tp="http://www.plazi.org/taxpub"><tp:treatment-meta><kwd-group><label>Taxon classification</label><kwd><named-content xmlns:xlink="http://www.w3.org/1999/xlink" content-type="kingdom">Animalia</named-content></kwd><kwd><named-content xmlns:xlink="http://www.w3.org/1999/xlink" content-type="order">Protura</named-content></kwd><kwd><named-content xmlns:xlink="http://www.w3.org/1999/xlink" content-type="family">Protentomidae</named-content></kwd></kwd-group><mixed-citation publication-type="journal"><person-group><name><surname>Bu</surname><given-names>Yun</given-names></name><name><surname>Xiong</surname><given-names>Yan</given-names></name><name><surname>Luan</surname><given-names>Yun-Xia</given-names></name><name><surname>Yin</surname><given-names>Wen-Ying</given-names></name></person-group><article-title><tp:taxon-name><tp:taxon-name-part taxon-name-part-type="order">Protura</tp:taxon-name-part></tp:taxon-name> from Hainan Island, China: new species, checklist and distribution</article-title><source>Zookeys</source><day>09</day><month>10</month><year>2019</year><volume>879</volume><fpage>1</fpage><lpage>21</lpage><pub-id pub-id-type="doi">10.3897/zookeys.879.34404</pub-id></mixed-citation></tp:treatment-meta><tp:nomenclature><tp:taxon-name><object-id xmlns:xlink="http://www.w3.org/1999/xlink" content-type="arpha" xlink:type="simple">6F18A7F6-9512-58F8-BB0C-AF685065A6D6</object-id>
                <tp:taxon-name-part taxon-name-part-type="genus" reg="Paracondeellum">Paracondeellum</tp:taxon-name-part>
                <tp:taxon-name-part taxon-name-part-type="species" reg="paradisum">paradisum</tp:taxon-name-part>
                <object-id xmlns:xlink="http://www.w3.org/1999/xlink" content-type="zoobank" xlink:type="simple">http://zoobank.org/A723F8F3-18BF-420F-885E-29EA34F782D7</object-id>
              </tp:taxon-name><tp:taxon-authority>Bu &amp; Yin</tp:taxon-authority><tp:taxon-status xmlns:xlink="http://www.w3.org/1999/xlink" xlink:type="simple">sp. nov.</tp:taxon-status><xref ref-type="fig" rid="F2">Figures 2</xref><xref ref-type="fig" rid="F3">, 3</xref><xref ref-type="fig" rid="F4">, 4</xref><xref ref-type="table" rid="T2">; Tables 2</xref><xref ref-type="table" rid="T4">, 4</xref></tp:nomenclature><tp:treatment-sec sec-type="diagnosis" id="SECID0EOKAE"><title>Diagnosis.</title><p><italic><tp:taxon-name><tp:taxon-name-part taxon-name-part-type="genus" reg="Paracondeellum">Paracondeellum</tp:taxon-name-part> <tp:taxon-name-part taxon-name-part-type="species" reg="paradisum">paradisum</tp:taxon-name-part></tp:taxon-name></italic> sp. nov. is characterized by two pairs of <italic>A</italic>-setae on tergite I, one pair of <italic>A</italic>-setae, and eight pairs of <italic>P</italic>-setae on tergites II–VI, absence of <italic>A</italic>-setae and <italic>P2a</italic> seta on tergite VII, tergites IX and X with 12 and 10 setae, respectively, absence of seta <italic>d4</italic> on dorsal side of head, and female squama genitalis short, with conical acrostylus.</p></tp:treatment-sec><tp:treatment-sec sec-type="material" id="SECID0ELLAE"><title>Material examined.</title><p>Holotype, female (slide no. HN-SY-P2017016) (<abbrev xmlns:xlink="http://www.w3.org/1999/xlink" content-type="institution" xlink:title="Shanghai Natural History Museum" id="ABBRID0ERLAE" xlink:type="simple">SNHM</abbrev>), China, Hainan, Sanya City, Yalong Bay Tropical Paradise Forest Park, soil of the tropical rain forest, 200 m elev., <named-content xmlns:xlink="http://www.w3.org/1999/xlink" content-type="dwc:verbatimCoordinates" xlink:type="simple"><named-content content-type="geo-json" specific-use="{&#34;type&#34;:&#34;Point&#34;,&#34;coordinates&#34;:[109.630000,18.250000]}" id="NCID0EZLAE" xlink:type="simple">18.25°N, 109.63°E</named-content></named-content>, 22-III-2017, Y. Bu collector. Paratypes, 1 female (slide no. HN-SY-P2017071) (<abbrev xmlns:xlink="http://www.w3.org/1999/xlink" content-type="institution" xlink:title="Shanghai Natural History Museum" id="ABBRID0E5LAE" xlink:type="simple">SNHM</abbrev>), same data as holotype.</p></tp:treatment-sec><tp:treatment-sec sec-type="description" id="SECID0EDMAE"><title>Description.</title><p>Holotype: body length 570 μm, yellow-brown, foretarsus darker (Fig. <xref ref-type="fig" rid="F4">4A</xref>).</p><p><italic>Head</italic>. Elliptic, length 80 μm, width 50 μm (Fig. <xref ref-type="fig" rid="F2">2A</xref>). Head setae short, rostrum slightly protruded. Setae <italic>d6</italic> and <italic>sd6</italic> present, <italic>d4</italic> and <italic>sd4</italic> absent, <italic>d6</italic> and <italic>d7</italic> length 6 μm and 7 μm respectively. Pores <italic>cp</italic> and <italic>fp</italic> present. Pseudoculus oval, without lever, length 8 μm, width 6.5 μm. PR = 10 (Fig. <xref ref-type="fig" rid="F2">2B</xref>). Canal of maxillary gland short, with globular calyx and short sausage-like posterior dilation. CF = 10 (Figs <xref ref-type="fig" rid="F2">2C</xref>, <xref ref-type="fig" rid="F4">4B</xref>). Labial palpus well developed, with four setae and apical tuft, without basal sensillum (Fig. <xref ref-type="fig" rid="F2">2D</xref>). Maxillary palpus with two subequal seta-like sensilla (Fig. <xref ref-type="fig" rid="F2">2E</xref>).</p><fig id="F2" position="float" orientation="portrait"><object-id xmlns:xlink="http://www.w3.org/1999/xlink" content-type="doi" xlink:type="simple">10.3897/zookeys.879.34404.figure2</object-id><object-id xmlns:xlink="http://www.w3.org/1999/xlink" content-type="arpha" xlink:type="simple">27F8E93C-4FB8-5F1A-8260-AECE67EE1271</object-id><label>Figure 2.</label><caption><p><italic><tp:taxon-name><tp:taxon-name-part taxon-name-part-type="genus" reg="Paracondeellum">Paracondeellum</tp:taxon-name-part> <tp:taxon-name-part taxon-name-part-type="species" reg="paradisum">paradisum</tp:taxon-name-part></tp:taxon-name></italic> sp. nov., holotype <bold>A</bold> head, dorsal view (<italic>cp</italic> = clypeal pore, <italic>fp</italic> = frontal pore) <bold>B</bold> pseudoculus <bold>C</bold> canal of maxillary gland <bold>D</bold> labial palpus <bold>E</bold> maxillary palpus <bold>F</bold> foretarsus, exterior view <bold>G</bold> foretarsus, interior view <bold>H</bold> dorsal thorax, right side <bold>I</bold> tergite I, right side (<italic>al</italic> = anterolateral pore, <italic>psm</italic> = posterosubmedial pore) <bold>J</bold> tergite VI, right side <bold>K</bold> comb <bold>L</bold> female quama genitalis. Arrows indicate pores. Scale bars: 10 μm (<bold>B, K</bold>); 20 μm (<bold>A, C–J, L</bold>).</p></caption><graphic xmlns:xlink="http://www.w3.org/1999/xlink" xlink:href="zookeys-879-001-g002.jpg" position="float" orientation="portrait" xlink:type="simple" id="oo_345409.jpg"><uri content-type="original_file" xlink:type="simple">https://binary.pensoft.net/fig/345409</uri></graphic></fig><p><italic>Foretarsus</italic>. Length 31 μm, claw length 9 μm, TR = 3.4; empodium length 2 μm, EU = 0.22. Dorsal sensilla <italic>t-1</italic> and <italic>t-2</italic> slender and long, BS = 0.63; <italic>t-3</italic> short and spatulate, not reaching base of claw (Fig. <xref ref-type="fig" rid="F2">2G</xref>). Exterior side with only sensilla <italic>a</italic>, <italic>b</italic> and <italic>f</italic> present; <italic>a</italic> spatulate, <italic>b</italic> and <italic>f</italic> short (Fig. <xref ref-type="fig" rid="F2">2F</xref>). Interior sensilla a’ and <italic>c</italic>’ short sward-like, <italic>b</italic>’ absent. Relative length of sensilla: <italic>t-2 &gt; t-1 &gt; c' &gt; t3 &gt; a &gt; a' &gt; (b = f)</italic> (Fig. <xref ref-type="fig" rid="F2">2F, G</xref>). Length of middle tarsus 15 μm; claw length 10 μm. Length of hind tarsus 17 μm; claw length 12 μm.</p><p><italic>Thorax</italic>. Thoracic chaetotaxy given in Table <xref ref-type="table" rid="T2">2</xref>. Setae <italic>1</italic> and <italic>2</italic> on pronotum subequal in length, 6 μm and 7 μm respectively (Fig. <xref ref-type="fig" rid="F2">2H</xref>); mesonotum with seven pairs of posterior setae, <italic>P5a</italic> minute; metanotum with six pairs of posterior setae, <italic>P5a</italic> absent; setae <italic>P1</italic>, <italic>P1a</italic>, <italic>P2</italic> on mesonotum 6 μm, 1 μm, 7 μm, respectively; <italic>P1a</italic> on meso- and metanotum short, pin-shaped (Fig. <xref ref-type="fig" rid="F2">2H</xref>). Prosternum without seta <italic>A2</italic>. All setae on thoracic sternites of normal shape. Pores on thorax not observed.</p><table-wrap id="T2" position="float" orientation="portrait"><label>Table 2.</label><caption><p>Adult chaetotaxy of <italic><tp:taxon-name><tp:taxon-name-part taxon-name-part-type="genus" reg="Paracondeellum">Paracondeellum</tp:taxon-name-part> <tp:taxon-name-part taxon-name-part-type="species" reg="paradisum">paradisum</tp:taxon-name-part></tp:taxon-name></italic> sp. nov.</p></caption><table id="TID0EOMAI" rules="all"><tbody><tr><th rowspan="2" colspan="2">Segment</th><th rowspan="1" colspan="2">Dorsal</th><th rowspan="1" colspan="2">Ventral</th></tr><tr><th rowspan="1" colspan="1">Formula</th><th rowspan="1" colspan="1">Setae</th><th rowspan="1" colspan="1">Formula</th><th rowspan="1" colspan="1">Setae</th></tr><tr><td rowspan="6" colspan="1">Th.</td><td rowspan="2" colspan="1">I</td><td rowspan="2" colspan="1">4</td><td rowspan="2" colspan="1"><italic>1</italic>, <italic>2</italic></td><td rowspan="2" colspan="1">(2+2)/6</td><td rowspan="1" colspan="1"><italic>A1</italic>, <italic>M</italic></td></tr><tr><td rowspan="1" colspan="1"><italic>P1</italic>, <italic>2</italic>, <italic>3</italic></td></tr><tr><td rowspan="2" colspan="1">II</td><td rowspan="2" colspan="1">6/14</td><td rowspan="1" colspan="1"><italic>A2</italic>, <italic>4</italic>, <italic>M</italic></td><td rowspan="2" colspan="1">(4+2)/4</td><td rowspan="1" colspan="1"><italic>A1</italic>, <italic>2</italic>, <italic>M</italic></td></tr><tr><td rowspan="1" colspan="1"><italic>P1</italic>, <italic>1a</italic>, <italic>2</italic>, <italic>3</italic>, <italic>4</italic>, <italic>5</italic>, <italic>5a</italic></td><td rowspan="1" colspan="1"><italic>P1</italic>, <italic>2</italic></td></tr><tr><td rowspan="2" colspan="1">III</td><td rowspan="2" colspan="1">6/12</td><td rowspan="1" colspan="1"><italic>A2</italic>, <italic>4</italic>, <italic>M</italic></td><td rowspan="2" colspan="1">(6+2)/4</td><td rowspan="1" colspan="1"><italic>A1</italic>, <italic>2</italic>, <italic>3</italic>, <italic>M</italic></td></tr><tr><td rowspan="1" colspan="1"><italic>P1</italic>, <italic>1a</italic>, <italic>2</italic>, <italic>3</italic>, <italic>4</italic>, <italic>5</italic></td><td rowspan="1" colspan="1"><italic>P1</italic>, <italic>2</italic></td></tr><tr><td rowspan="14" colspan="1">Abd.</td><td rowspan="2" colspan="1">I</td><td rowspan="2" colspan="1">4/12</td><td rowspan="1" colspan="1"><italic>A1</italic>, <italic>5</italic></td><td rowspan="2" colspan="1">4/2</td><td rowspan="1" colspan="1"><italic>A1</italic>, <italic>2</italic></td></tr><tr><td rowspan="1" colspan="1"><italic>P1</italic>, <italic>1a</italic>, <italic>2</italic>, <italic>2a</italic>, <italic>3</italic>, <italic>4</italic></td><td rowspan="1" colspan="1">
                        <italic>P1</italic>
                      </td></tr><tr><td rowspan="2" colspan="1">II–III</td><td rowspan="2" colspan="1">2/16</td><td rowspan="1" colspan="1">
                        <italic>A1</italic>
                      </td><td rowspan="2" colspan="1">4/3</td><td rowspan="1" colspan="1"><italic>A1</italic>, <italic>2</italic></td></tr><tr><td rowspan="1" colspan="1"><italic>P1</italic>, <italic>1a</italic>, <italic>2</italic>, <italic>2a</italic>, <italic>3</italic>, <italic>4</italic>, <italic>4a</italic>, <italic>5</italic></td><td rowspan="1" colspan="1"><italic>Pc</italic>, 2</td></tr><tr><td rowspan="2" colspan="1">IV–VI</td><td rowspan="2" colspan="1">2/16</td><td rowspan="1" colspan="1">
                        <italic>A1</italic>
                      </td><td rowspan="2" colspan="1">4/9</td><td rowspan="1" colspan="1"><italic>A1</italic>, <italic>2</italic></td></tr><tr><td rowspan="1" colspan="1"><italic>P1</italic>, <italic>1a</italic>, <italic>2</italic>, <italic>2a</italic>, <italic>3</italic>, <italic>4</italic>, <italic>4a</italic>, <italic>5</italic></td><td rowspan="1" colspan="1"><italic>Pc</italic>, <italic>1</italic>, <italic>1a</italic>, <italic>2</italic>, <italic>3</italic></td></tr><tr><td rowspan="2" colspan="1">VII</td><td rowspan="2" colspan="1">0/16</td><td rowspan="1" colspan="1"/><td rowspan="2" colspan="1">4/9</td><td rowspan="1" colspan="1"><italic>A1</italic>, <italic>2</italic></td></tr><tr><td rowspan="1" colspan="1"><italic>P1</italic>, <italic>1a</italic>, <italic>2</italic>, <italic>3</italic>, <italic>3a</italic>, <italic>4</italic>, <italic>4a</italic>, <italic>5</italic></td><td rowspan="1" colspan="1"><italic>Pc</italic>, <italic>1</italic>, <italic>1a</italic>, <italic>2</italic>, <italic>3</italic></td></tr><tr><td rowspan="2" colspan="1">VIII</td><td rowspan="2" colspan="1">4/14</td><td rowspan="1" colspan="1"><italic>A1</italic>, <italic>3</italic></td><td rowspan="1" colspan="1"/><td rowspan="1" colspan="1"/></tr><tr><td rowspan="1" colspan="1"><italic>P1</italic>, <italic>1a</italic>, <italic>2</italic>, <italic>2a</italic>, <italic>3</italic>, <italic>3a</italic>, <italic>4</italic></td><td rowspan="1" colspan="1">4</td><td rowspan="1" colspan="1"><italic>1</italic>, <italic>2</italic></td></tr><tr><td rowspan="1" colspan="1">IX</td><td rowspan="1" colspan="1">12</td><td rowspan="1" colspan="1"><italic>1</italic>, <italic>1a</italic>, <italic>2</italic>, <italic>2a</italic>, <italic>3</italic>, <italic>4</italic></td><td rowspan="1" colspan="1">4</td><td rowspan="1" colspan="1"><italic>1</italic>, <italic>2</italic></td></tr><tr><td rowspan="1" colspan="1">X</td><td rowspan="1" colspan="1">10</td><td rowspan="1" colspan="1"><italic>1</italic>, <italic>2</italic>, <italic>2a</italic>, <italic>3</italic>, <italic>4</italic></td><td rowspan="1" colspan="1">4</td><td rowspan="1" colspan="1"><italic>1</italic>, <italic>2</italic></td></tr><tr><td rowspan="1" colspan="1">XI</td><td rowspan="1" colspan="1">6</td><td rowspan="1" colspan="1"/><td rowspan="1" colspan="1">6</td><td rowspan="1" colspan="1"><italic>1</italic>, <italic>2</italic>, <italic>3</italic></td></tr><tr><td rowspan="1" colspan="1">XII</td><td rowspan="1" colspan="1">9</td><td rowspan="1" colspan="1"/><td rowspan="1" colspan="1">6</td><td rowspan="1" colspan="1"/></tr></tbody></table></table-wrap><p><italic>Abdomen</italic>. Abdominal chaetotaxy given in Table <xref ref-type="table" rid="T2">2</xref>. Tergite I with two pairs of anterior setae (<italic>A1</italic>, <italic>A5</italic>) and six pairs of posterior setae, <italic>A5</italic> short, sensillum-shaped (Fig. <xref ref-type="fig" rid="F2">2I</xref>). Tergites II–VI with one pair of anterior (<italic>A1</italic>) and eight pairs of posterior setae, <italic>P2a</italic> present and <italic>P3a</italic> absent (Figs <xref ref-type="fig" rid="F2">2J</xref>, <xref ref-type="fig" rid="F3">3A</xref>, <xref ref-type="fig" rid="F4">4E, F</xref>). Tergite VII without anterior setae and with eight posterior setae, <italic>P2a</italic> absent and <italic>P3a</italic> present (Figs <xref ref-type="fig" rid="F3">3B, C</xref>, <xref ref-type="fig" rid="F4">4E, F</xref>). Accessory setae <italic>P1a</italic> on tergites I–V short pin-shaped (4 μm), on tergites VI–VII normal (5 μm). Accessory setae <italic>P2a</italic> and <italic>P4a</italic> always pin-shaped, 2 μm in length. <italic>P3a</italic> on tergite VII of normal shape and 5 μm long (Fig. <xref ref-type="fig" rid="F4">4E, F</xref>). Tergite VIII with two pairs of anterior setae (<italic>A1</italic>, <italic>A3</italic>) (Fig. <xref ref-type="fig" rid="F4">4C</xref>). Posterior central seta <italic>Pc</italic> present on sternites IV–VII, sensillum shaped, 4–5 μm long (Figs <xref ref-type="fig" rid="F3">3A, C</xref>, <xref ref-type="fig" rid="F4">4F</xref>). <italic>P1a</italic> on sternites IV–VI short, pin-shaped (Fig. <xref ref-type="fig" rid="F3">3A</xref>), on sternite VII setiform (Fig. <xref ref-type="fig" rid="F3">3C</xref>).</p><fig id="F3" position="float" orientation="portrait"><object-id xmlns:xlink="http://www.w3.org/1999/xlink" content-type="doi" xlink:type="simple">10.3897/zookeys.879.34404.figure3</object-id><object-id xmlns:xlink="http://www.w3.org/1999/xlink" content-type="arpha" xlink:type="simple">147BAB0B-62A0-5027-B3F9-305070F03153</object-id><label>Figure 3.</label><caption><p><bold>A–C</bold><italic><tp:taxon-name><tp:taxon-name-part taxon-name-part-type="genus" reg="Paracondeellum">Paracondeellum</tp:taxon-name-part> <tp:taxon-name-part taxon-name-part-type="species" reg="paradisum">paradisum</tp:taxon-name-part></tp:taxon-name></italic> sp. nov., holotype <bold>A</bold> sternite VI (spm = sternal posteromedial pore) <bold>B</bold> tergite VII, right side <bold>C</bold> sternite VII (spsm = sternal posterosubmedial pore). <bold>D–E</bold><italic><tp:taxon-name><tp:taxon-name-part taxon-name-part-type="genus" reg="Paracondeellum">Paracondeellum</tp:taxon-name-part> <tp:taxon-name-part taxon-name-part-type="species" reg="dukouense">dukouense</tp:taxon-name-part></tp:taxon-name></italic> (Tang &amp; Yin, 1988) holotype <bold>D</bold> foretarsus, exterior view <bold>E</bold> foretarsus, interior view. Arrows indicate pores. Scale bars: 20 μm.</p></caption><graphic xmlns:xlink="http://www.w3.org/1999/xlink" xlink:href="zookeys-879-001-g003.jpg" position="float" orientation="portrait" xlink:type="simple" id="oo_345410.jpg"><uri content-type="original_file" xlink:type="simple">https://binary.pensoft.net/fig/345410</uri></graphic></fig><fig id="F4" position="float" orientation="portrait"><object-id xmlns:xlink="http://www.w3.org/1999/xlink" content-type="doi" xlink:type="simple">10.3897/zookeys.879.34404.figure4</object-id><object-id xmlns:xlink="http://www.w3.org/1999/xlink" content-type="arpha" xlink:type="simple">DDD86183-58D1-5A67-8997-741670FFC98B</object-id><label>Figure 4.</label><caption><p><italic><tp:taxon-name><tp:taxon-name-part taxon-name-part-type="genus" reg="Paracondeellum">Paracondeellum</tp:taxon-name-part> <tp:taxon-name-part taxon-name-part-type="species" reg="paradisum">paradisum</tp:taxon-name-part></tp:taxon-name></italic> sp. nov., holotype <bold>A</bold> habitus <bold>B</bold> canal of maxillary gland <bold>C</bold> tergites VIII–XII <bold>D</bold> sternites VIII–XII <bold>E</bold> tergites V–VII <bold>F</bold> sternites VI–VII. Scale bars: 100 μm (<bold>A</bold>); 20 μm (<bold>B–F</bold>).</p></caption><graphic xmlns:xlink="http://www.w3.org/1999/xlink" xlink:href="zookeys-879-001-g004.jpg" position="float" orientation="portrait" xlink:type="simple" id="oo_345411.jpg"><uri content-type="original_file" xlink:type="simple">https://binary.pensoft.net/fig/345411</uri></graphic></fig><!--PageBreak --><p>Tergites I–VII with pores <italic>psm</italic> and <italic>al</italic> (Fig. <xref ref-type="fig" rid="F2">2I, J</xref>), VIII with pores <italic>psm</italic> only, IX–XI without pores, XII single median pore. Sternites I–VI each with single posteromedial pore <italic>spm</italic> (Figs <xref ref-type="fig" rid="F3">3A</xref>, <xref ref-type="fig" rid="F4">4F</xref>), VII with three posteromedial pores (Figs <xref ref-type="fig" rid="F3">3C</xref>, <xref ref-type="fig" rid="F4">4F</xref>), VIII with single posteromedial pore (Fig. <xref ref-type="fig" rid="F4">4D</xref>), IX–XI without pores, XII with one pair of anterolateral <italic>sal</italic> pores.</p><p>Abdominal appendages typical of the genus. Subapical setae and apical setae on appendage III 11 μm and 5 μm long respectively. Striate band on abdominal segment VIII reduced to a single serrate line (Fig. <xref ref-type="fig" rid="F4">4D</xref>). Comb on abdomen VIII rectangular, with 10 teeth, 10 μm wide (Fig. <xref ref-type="fig" rid="F2">2K</xref>). Female squama genitalis short, with conical acrostylus (Fig. <xref ref-type="fig" rid="F2">2L</xref>).</p></tp:treatment-sec><tp:treatment-sec sec-type="etymology" id="SECID0EFKAG"><title>Etymology.</title><p>Latin “paradisum”, after “Paradise Forest Park” where type specimens were collected.</p></tp:treatment-sec><tp:treatment-sec sec-type="distribution" id="SECID0EKKAG"><title>Distribution.</title><p>China (Hainan)</p></tp:treatment-sec><tp:treatment-sec sec-type="remarks" id="SECID0EPKAG"><title>Remarks.</title><p>The genus <italic><tp:taxon-name><tp:taxon-name-part taxon-name-part-type="genus" reg="Paracondeellum">Paracondeellum</tp:taxon-name-part></tp:taxon-name></italic> Yin, Xie &amp; Zhang, 1994 is endemic to China and was previously known by a single species, <italic><tp:taxon-name><tp:taxon-name-part taxon-name-part-type="genus" reg="Paracondeellum">P.</tp:taxon-name-part> <tp:taxon-name-part taxon-name-part-type="species" reg="dukouense">dukouense</tp:taxon-name-part></tp:taxon-name></italic>, from Sichuan and Yunnan provinces. <italic><tp:taxon-name><tp:taxon-name-part taxon-name-part-type="genus" reg="Paracondeellum">Paracondeellum</tp:taxon-name-part> <tp:taxon-name-part taxon-name-part-type="species" reg="paradisum">paradisum</tp:taxon-name-part></tp:taxon-name></italic> sp. nov. differs from <italic><tp:taxon-name><tp:taxon-name-part taxon-name-part-type="genus" reg="Paracondeellum">P.</tp:taxon-name-part> <tp:taxon-name-part taxon-name-part-type="species" reg="dukouense">dukouense</tp:taxon-name-part></tp:taxon-name></italic> in the shape of foretarsal sensilla, pseudoculus, and female squama genitalis, and in the body chaetotaxy. A comparison of the morphology of these two species is given in Table <xref ref-type="table" rid="T4">4</xref>.</p><!--PageBreak --></tp:treatment-sec><tp:treatment-sec><!--Section generated to contain objects referenced in tp:taxon-treatment.--><table-wrap id="T4" position="float" orientation="portrait"><label>Table 4.</label><caption><p>Comparison between <italic><tp:taxon-name><tp:taxon-name-part taxon-name-part-type="genus" reg="Paracondeellum">Paracondeellum</tp:taxon-name-part> <tp:taxon-name-part taxon-name-part-type="species" reg="paradisum">paradisum</tp:taxon-name-part></tp:taxon-name></italic> sp. nov. and <italic><tp:taxon-name><tp:taxon-name-part taxon-name-part-type="genus" reg="Paracondeellum">P.</tp:taxon-name-part> <tp:taxon-name-part taxon-name-part-type="species" reg="dukouense">dukouense</tp:taxon-name-part></tp:taxon-name></italic> (Tang &amp; Yin, 1988).</p></caption><table id="TID0ED1BI" rules="all"><tbody><tr><th rowspan="1" colspan="1"/><th rowspan="1" colspan="1"><italic><tp:taxon-name><tp:taxon-name-part taxon-name-part-type="genus" reg="Paracondeellum">Paracondeellum</tp:taxon-name-part> <tp:taxon-name-part taxon-name-part-type="species" reg="paradisum">paradisum</tp:taxon-name-part></tp:taxon-name></italic> sp. nov.</th><th rowspan="1" colspan="1">
                        <italic><tp:taxon-name><tp:taxon-name-part taxon-name-part-type="genus" reg="Paracondeellum">P.</tp:taxon-name-part> <tp:taxon-name-part taxon-name-part-type="species" reg="dukouense">dukouense</tp:taxon-name-part></tp:taxon-name></italic>
                      </th></tr><tr><td rowspan="1" colspan="1">body length (μm)</td><td rowspan="1" colspan="1">570</td><td rowspan="1" colspan="1">720–880</td></tr><tr><td rowspan="1" colspan="1">pseudoculus (μm)</td><td rowspan="1" colspan="1">8</td><td rowspan="1" colspan="1">13</td></tr><tr><td rowspan="1" colspan="1">foretarsus (μm)</td><td rowspan="1" colspan="1">31</td><td rowspan="1" colspan="1">46–50</td></tr><tr><td rowspan="1" colspan="1">sensilla <italic>b</italic> and <italic>f</italic></td><td rowspan="1" colspan="1">short, rod-like</td><td rowspan="1" colspan="1">longer, sward-like</td></tr><tr><td rowspan="1" colspan="1">sensillum <italic>t-3</italic></td><td rowspan="1" colspan="1">short and spatulate</td><td rowspan="1" colspan="1">longer, sward-like</td></tr><tr><td rowspan="1" colspan="1"><italic>A</italic>-setae on tergite I</td><td rowspan="1" colspan="1">4 (<italic>A1</italic>, <italic>A5</italic>)</td><td rowspan="1" colspan="1">2 (<italic>A5</italic>)</td></tr><tr><td rowspan="1" colspan="1"><italic>A</italic>-setae on tergites II–VI</td><td rowspan="1" colspan="1">2 (<italic>A1</italic>)</td><td rowspan="1" colspan="1">0</td></tr><tr><td rowspan="1" colspan="1"><italic>P</italic>-setae on tergites II–VI</td><td rowspan="1" colspan="1">16 (<italic>P1a</italic> present)</td><td rowspan="1" colspan="1">14 (<italic>P1a</italic> absent)</td></tr><tr><td rowspan="1" colspan="1"><italic>P</italic>-setae on tergite VII</td><td rowspan="1" colspan="1">16 (<italic>P2a</italic> absent)</td><td rowspan="1" colspan="1">18 (<italic>P2a</italic> present)</td></tr><tr><td rowspan="1" colspan="1"><italic>A</italic>-setae on tergite VIII</td><td rowspan="1" colspan="1">4 (<italic>A1</italic>, <italic>A3</italic>)</td><td rowspan="1" colspan="1">6 (<italic>A1</italic>, <italic>A3</italic>, <italic>A5</italic>)</td></tr><tr><td rowspan="1" colspan="1">setae on tergite IX</td><td rowspan="1" colspan="1">12 (<italic>P3a</italic> absent)</td><td rowspan="1" colspan="1">14 (<italic>P3a</italic> present)</td></tr><tr><td rowspan="1" colspan="1">setae on tergite X</td><td rowspan="1" colspan="1">10 (<italic>P3a</italic> absent)</td><td rowspan="1" colspan="1">12 (<italic>P3a</italic> present)</td></tr><tr><td rowspan="1" colspan="1"><italic>A</italic>-setae on prosternum</td><td rowspan="1" colspan="1">2 (<italic>A2</italic> absent)</td><td rowspan="1" colspan="1">4 (<italic>A2</italic> present)</td></tr></tbody></table></table-wrap></tp:treatment-sec></tp:taxon-treatment>
