# Supplementary material for: Protura from Hainan Island, China: new species, checklist and distribution
Source: Zookeys. 2019 Oct 9;879:1–21. doi: 10.3897/zookeys.879.34404 (PMC6795605; doi:10.3897/zookeys.879.34404)
Supplement: XML Treatment for Paracondeellum dukouense [file zookeys.879.34404-treatment3.xml]

<!DOCTYPE tp:taxon-treatment
  PUBLIC "-//TaxonX//DTD Taxonomic Treatment Publishing DTD v0 20100105//EN" "tax-treatment-NSO.dtd">
<tp:taxon-treatment xmlns:tp="http://www.plazi.org/taxpub"><tp:treatment-meta><kwd-group><label>Taxon classification</label><kwd><named-content xmlns:xlink="http://www.w3.org/1999/xlink" content-type="kingdom">Animalia</named-content></kwd><kwd><named-content xmlns:xlink="http://www.w3.org/1999/xlink" content-type="order">Protura</named-content></kwd><kwd><named-content xmlns:xlink="http://www.w3.org/1999/xlink" content-type="family">Protentomidae</named-content></kwd></kwd-group><mixed-citation publication-type="journal"><person-group><name><surname>Bu</surname><given-names>Yun</given-names></name><name><surname>Xiong</surname><given-names>Yan</given-names></name><name><surname>Luan</surname><given-names>Yun-Xia</given-names></name><name><surname>Yin</surname><given-names>Wen-Ying</given-names></name></person-group><article-title><tp:taxon-name><tp:taxon-name-part taxon-name-part-type="order">Protura</tp:taxon-name-part></tp:taxon-name> from Hainan Island, China: new species, checklist and distribution</article-title><source>Zookeys</source><day>09</day><month>10</month><year>2019</year><volume>879</volume><fpage>1</fpage><lpage>21</lpage><pub-id pub-id-type="doi">10.3897/zookeys.879.34404</pub-id></mixed-citation></tp:treatment-meta><tp:nomenclature><tp:taxon-name><object-id xmlns:xlink="http://www.w3.org/1999/xlink" content-type="arpha" xlink:type="simple">F8ED0826-3C27-5520-AC8B-6EA3D4CA092B</object-id>
                <tp:taxon-name-part taxon-name-part-type="genus" reg="Paracondeellum">Paracondeellum</tp:taxon-name-part>
                <tp:taxon-name-part taxon-name-part-type="species" reg="dukouense">dukouense</tp:taxon-name-part>
              </tp:taxon-name><tp:taxon-authority>(Tang &amp; Yin, 1988)</tp:taxon-authority><xref ref-type="fig" rid="F3">Figures 3</xref><xref ref-type="fig" rid="F5">, 5</xref><xref ref-type="table" rid="T3">; Tables 3</xref><xref ref-type="table" rid="T4">, 4</xref><!--PageBreak --></tp:nomenclature><tp:treatment-sec sec-type="diagnosis" id="SECID0EXNAG"><title>Diagnosis.</title><p><italic><tp:taxon-name><tp:taxon-name-part taxon-name-part-type="genus" reg="Paracondeellum">Paracondeellum</tp:taxon-name-part> <tp:taxon-name-part taxon-name-part-type="species" reg="dukouense">dukouense</tp:taxon-name-part></tp:taxon-name></italic> (Tang &amp; Yin, 1988) is characterized by the one pair of <italic>A</italic>-setae on tergite I, absence of <italic>A</italic>-setae and <italic>P1a</italic> seta on tergites II–VI, absence of <italic>A</italic>-setae and nine pairs of <italic>P</italic>-setae (<italic>P2a</italic> present) on tergite VII, tergites IX and X with 14 and 12 setae respectively, absence of seta <italic>d4</italic> on head, and female squama genitalis with pointed acrostylus.</p></tp:treatment-sec><tp:treatment-sec sec-type="material" id="SECID0EWOAG"><title>Material examined.</title><p>Lectotype, female (slide no. 1), paralectotype, female (slide no. 2) (<abbrev xmlns:xlink="http://www.w3.org/1999/xlink" content-type="institution" xlink:title="Shanghai Entomological Museum" id="ABBRID0E3OAG" xlink:type="simple">SEM</abbrev>), China, Sichuan, Dukou City (currently, Panzhihua City), Jinjiang County, soil under grass, 1155 m elev., <named-content xmlns:xlink="http://www.w3.org/1999/xlink" content-type="dwc:verbatimCoordinates" xlink:type="simple"><named-content content-type="geo-json" specific-use="{&#34;type&#34;:&#34;Point&#34;,&#34;coordinates&#34;:[101.850000,26.550000]}" id="NCID0EEPAG" xlink:type="simple">26.55N, 101.85E</named-content></named-content>, 26-IX-1985, B.W. Tang and G.T. Jin collectors. We designated as the lectotype the female on slide no. 1 and the other female on slide no. 2 as the paralectotype.</p></tp:treatment-sec><tp:treatment-sec sec-type="redescription" id="SECID0EIPAG"><title>Redescription.</title><p>Body length of holotype 880 μm and paratype 720 μm; yellow-brown, with foretarsus darker (Fig. <xref ref-type="fig" rid="F5">5A</xref>).</p><fig id="F5" position="float" orientation="portrait"><object-id xmlns:xlink="http://www.w3.org/1999/xlink" content-type="doi" xlink:type="simple">10.3897/zookeys.879.34404.figure5</object-id><object-id xmlns:xlink="http://www.w3.org/1999/xlink" content-type="arpha" xlink:type="simple">754F6F9C-3A36-549D-A88A-352F173041EC</object-id><label>Figure 5.</label><caption><p><italic><tp:taxon-name><tp:taxon-name-part taxon-name-part-type="genus" reg="Paracondeellum">Paracondeellum</tp:taxon-name-part> <tp:taxon-name-part taxon-name-part-type="species" reg="dukouense">dukouense</tp:taxon-name-part></tp:taxon-name></italic> (Tang &amp; Yin, 1988), holotype <bold>A</bold> habitus <bold>B</bold> canal of maxillary gland <bold>C</bold> head, dorsal view <bold>D</bold> prosternum <bold>E</bold> mesosternum <bold>F</bold> tergite VI <bold>G</bold> tergites VII–VIII <bold>H</bold> sternite VI <bold>I</bold> sternite VII <bold>J</bold> sternite V <bold>K</bold> tergites VIII–XII <bold>L</bold> sternites VIII–XII. Arrows indicate pores. Scale bars: 20 μm.</p></caption><graphic xmlns:xlink="http://www.w3.org/1999/xlink" xlink:href="zookeys-879-001-g005.jpg" position="float" orientation="portrait" xlink:type="simple" id="oo_345412.jpg"><uri content-type="original_file" xlink:type="simple">https://binary.pensoft.net/fig/345412</uri></graphic></fig><p><italic>Head</italic>. Elliptic, length 93–100 μm, width 70 μm. Dorsal setae longer than subdorsal and lateral ones, rostrum slightly protruded (Fig. <xref ref-type="fig" rid="F5">5C</xref>). Setae <italic>d6</italic> and <italic>sd6</italic> present, <italic>sd6</italic> sensillum-shaped; <italic>d4</italic> and <italic>sd4</italic> absent; <italic>d6</italic> and <italic>d7</italic> 11 μm and 6 μm long, respectively (Fig. <xref ref-type="fig" rid="F5">5C</xref>). Pores <italic>cp</italic> and <italic>fp</italic> present. Pseudoculus round, without lever, length 13 μm, width 11 μm. PR = 7.2–7.7 (Fig. <xref ref-type="fig" rid="F5">5C</xref>). Canal of maxillary gland short, with globular calyx and sausage-like posterior dilation. CF = 13.3–14.3 (Fig. <xref ref-type="fig" rid="F5">5B</xref>). Labial palpus well developed, with four setae and apical tuft, without basal sensillum. Maxillary palpus with two subequal sensilla.</p><p><italic>Foretarsus</italic>. Length 46–50 μm, claw length 15–17 μm, TR=2.9–3.1; empodium length 4–5 μm, EU=0.24–0.33. Dorsal sensilla <italic>t-1</italic> and <italic>t-2</italic> slender and long, BS=0.66; <!--PageBreak --><italic>t-3</italic> short sward-like, nearly reaching base of claw (Fig. <xref ref-type="fig" rid="F3">3D</xref>). Exterior slide with only sensilla <italic>a</italic>, <italic>b</italic> and <italic>f</italic> present; <italic>a</italic> spatulate, <italic>b</italic> and <italic>f</italic> short sward-like (Fig. <xref ref-type="fig" rid="F3">3D</xref>). Interior sensilla <italic>a</italic>’ and <italic>c</italic>’ short sward-like, <italic>b</italic>’ absent (Fig. <xref ref-type="fig" rid="F3">3E</xref>). Relative length of sensilla: <italic>t-2 &gt; t-1 &gt; c' &gt; a &gt; t3 &gt; a' &gt; (b = f)</italic> (Fig. <xref ref-type="fig" rid="F3">3D, E</xref>). Length of middle tarsus 20 μm; claw length 12 μm. Length of hind tarsus 23 μm; claw length 15 μm.</p><p><italic>Thorax</italic>. Thoracic chaetotaxy given in Table <xref ref-type="table" rid="T3">3</xref>. Setae <italic>1</italic> and <italic>2</italic> on pronotum subequal in length, 10 μm long; mesonotum with seven pairs of posterior setae, <italic>P5a</italic> minute; metanotum with six pairs of posterior setae, <italic>P5a</italic> absent; setae <italic>P1</italic>, <italic>P1a</italic>, <italic>P2</italic> on mesonotum 10 μm, 1.5 μm, 14 μm respectively; <italic>P1a</italic> on meso- and metanotum short, pin-shaped. Prosternum with anterior seta <italic>A2</italic> (Fig. <xref ref-type="fig" rid="F5">5D</xref>), meso- and metasternum each with four posterior setae (Fig. <xref ref-type="fig" rid="F5">5E</xref>), metasternum with six anterior setae. All setae on sterna normal. Pores on thorax not detectable.</p><table-wrap id="T3" position="float" orientation="portrait"><label>Table 3.</label><caption><p>Adult chaetotaxy of <italic><tp:taxon-name><tp:taxon-name-part taxon-name-part-type="genus" reg="Paracondeellum">Paracondeellum</tp:taxon-name-part> <tp:taxon-name-part taxon-name-part-type="species" reg="dukouense">dukouense</tp:taxon-name-part></tp:taxon-name></italic> (Tang &amp; Yin, 1988).</p></caption><table id="TID0ENEBI" rules="all"><tbody><tr><th rowspan="2" colspan="2">Segment</th><th rowspan="1" colspan="2">Dorsal</th><th rowspan="1" colspan="2">Ventral</th></tr><tr><th rowspan="1" colspan="1">Formula</th><th rowspan="1" colspan="1">Setae</th><th rowspan="1" colspan="1">Formula</th><th rowspan="1" colspan="1">Setae</th></tr><tr><td rowspan="6" colspan="1">Th.</td><td rowspan="2" colspan="1">I</td><td rowspan="2" colspan="1">4</td><td rowspan="1" colspan="1"><italic>1</italic>, <italic>2</italic></td><td rowspan="2" colspan="1">(4+2)/6</td><td rowspan="1" colspan="1"><italic>A1</italic>, <italic>2</italic>, <italic>M</italic></td></tr><tr><td rowspan="1" colspan="1"/><td rowspan="1" colspan="1"><italic>P1</italic>, <italic>2</italic>, <italic>3</italic></td></tr><tr><td rowspan="2" colspan="1">II</td><td rowspan="2" colspan="1">6/14</td><td rowspan="1" colspan="1"><italic>A2</italic>, <italic>4</italic>, <italic>M</italic></td><td rowspan="2" colspan="1">(4+2)/4</td><td rowspan="1" colspan="1"><italic>A1</italic>, <italic>2</italic>, <italic>M</italic></td></tr><tr><td rowspan="1" colspan="1"><italic>P1</italic>, <italic>1a</italic>, <italic>2</italic>, <italic>3</italic>, <italic>4</italic>, <italic>5</italic>, <italic>5a</italic></td><td rowspan="1" colspan="1"><italic>P1</italic>, <italic>2</italic></td></tr><tr><td rowspan="2" colspan="1">III</td><td rowspan="2" colspan="1">6/12</td><td rowspan="1" colspan="1"><italic>A2</italic>, <italic>4</italic>, <italic>M</italic></td><td rowspan="2" colspan="1">(6+2)/4</td><td rowspan="1" colspan="1"><italic>A1</italic>, <italic>2</italic>, <italic>3</italic>, <italic>M</italic></td></tr><tr><td rowspan="1" colspan="1"><italic>P1</italic>, <italic>1a</italic>, <italic>2</italic>, <italic>3</italic>, <italic>4</italic>, <italic>5</italic></td><td rowspan="1" colspan="1"><italic>P1</italic>, <italic>2</italic></td></tr><tr><td rowspan="14" colspan="1">Abd.</td><td rowspan="2" colspan="1">I</td><td rowspan="2" colspan="1">2/12</td><td rowspan="1" colspan="1">
                        <italic>A5</italic>
                      </td><td rowspan="2" colspan="1">4/2</td><td rowspan="1" colspan="1"><italic>A1</italic>, <italic>2</italic></td></tr><tr><td rowspan="1" colspan="1"><italic>P1</italic>, <italic>1a</italic>, <italic>2</italic>, <italic>2a</italic>, <italic>3</italic>, <italic>4</italic></td><td rowspan="1" colspan="1">
                        <italic>P1</italic>
                      </td></tr><tr><td rowspan="2" colspan="1">II–III</td><td rowspan="2" colspan="1">0/14</td><td rowspan="1" colspan="1"/><td rowspan="2" colspan="1">4/3</td><td rowspan="1" colspan="1"><italic>A1</italic>, <italic>2</italic></td></tr><tr><td rowspan="1" colspan="1"><italic>P1</italic>, <italic>2</italic>, <italic>2a</italic>, <italic>3</italic>, <italic>4</italic>, <italic>4a</italic>, <italic>5</italic></td><td rowspan="1" colspan="1"><italic>Pc</italic>, <italic>2</italic></td></tr><tr><td rowspan="2" colspan="1">IV–VI</td><td rowspan="2" colspan="1">0/14</td><td rowspan="1" colspan="1"/><td rowspan="2" colspan="1">4/9</td><td rowspan="1" colspan="1"><italic>A1</italic>, <italic>2</italic></td></tr><tr><td rowspan="1" colspan="1"><italic>P1</italic>, <italic>2</italic>, <italic>2a</italic>, <italic>3</italic>, <italic>4</italic>, <italic>4a</italic>, <italic>5</italic></td><td rowspan="1" colspan="1"><italic>Pc</italic>, <italic>1</italic>, <italic>1a</italic>, <italic>2</italic>, <italic>3</italic></td></tr><tr><td rowspan="2" colspan="1">VII</td><td rowspan="2" colspan="1">0/18</td><td rowspan="1" colspan="1"/><td rowspan="2" colspan="1">4/9</td><td rowspan="1" colspan="1"><italic>A1</italic>, <italic>2</italic></td></tr><tr><td rowspan="1" colspan="1"><italic>P1</italic>, <italic>1a</italic>, <italic>2</italic>, <italic>2a</italic>, <italic>3</italic>, <italic>3a</italic>, <italic>4</italic>, <italic>4a</italic>, <italic>5</italic></td><td rowspan="1" colspan="1"><italic>Pc</italic>, <italic>1</italic>, <italic>1a</italic>, <italic>2</italic>, <italic>3</italic></td></tr><tr><td rowspan="2" colspan="1">VIII</td><td rowspan="2" colspan="1">6/14</td><td rowspan="1" colspan="1"><italic>A1</italic>, <italic>3</italic>, <italic>5</italic></td><td rowspan="1" colspan="1"/><td rowspan="1" colspan="1"/></tr><tr><td rowspan="1" colspan="1"><italic>P1</italic>, <italic>1a</italic>, <italic>2</italic>, <italic>2a</italic>, <italic>3</italic>, <italic>3a</italic>, <italic>4</italic></td><td rowspan="1" colspan="1">4</td><td rowspan="1" colspan="1"><italic>1</italic>, <italic>2</italic></td></tr><tr><td rowspan="1" colspan="1">IX</td><td rowspan="1" colspan="1">14</td><td rowspan="1" colspan="1"><italic>1</italic>, <italic>1a</italic>, <italic>2</italic>, <italic>2a</italic>, <italic>3</italic>, <italic>3a</italic>, <italic>4</italic></td><td rowspan="1" colspan="1">4</td><td rowspan="1" colspan="1"><italic>1</italic>, <italic>2</italic></td></tr><tr><td rowspan="1" colspan="1">X</td><td rowspan="1" colspan="1">12</td><td rowspan="1" colspan="1"><italic>1</italic>, <italic>2</italic>, <italic>2a</italic>, <italic>3</italic>, <italic>3a</italic>, <italic>4</italic></td><td rowspan="1" colspan="1">4</td><td rowspan="1" colspan="1"><italic>1</italic>, <italic>2</italic></td></tr><tr><td rowspan="1" colspan="1">XI</td><td rowspan="1" colspan="1">6</td><td rowspan="1" colspan="1"/><td rowspan="1" colspan="1">6</td><td rowspan="1" colspan="1"><italic>1</italic>, <italic>2, 3</italic></td></tr><tr><td rowspan="1" colspan="1">XII</td><td rowspan="1" colspan="1">9</td><td rowspan="1" colspan="1"/><td rowspan="1" colspan="1">6</td><td rowspan="1" colspan="1"/></tr></tbody></table></table-wrap><p><italic>Abdomen</italic>. Abdominal chaetotaxy given in Table <xref ref-type="table" rid="T3">3</xref>. Tergite I with one pair of anterior setae (<italic>A5</italic>) and six pairs of posterior setae, <italic>A5</italic> short, sensillum-shaped. Tergites II–VI without anterior setae and seven pairs of posterior setae, <italic>P2a</italic> present, <italic>P1a</italic> and <italic>P3a</italic> absent (Fig. <xref ref-type="fig" rid="F5">5F</xref>). Tergite VII without anterior setae and with nine pairs of posterior setae, both <italic>P2a</italic> and <italic>P3a</italic> present (Fig. <xref ref-type="fig" rid="F5">5G</xref>). Accessory setae <italic>P2a</italic> and <italic>P4a</italic> on tergites II–VII short, sensillum-shaped, 4 μm in length, <italic>P1a</italic> and <italic>P3a</italic> on tergites VII normal, <!--PageBreak -->9–10 μm in length (Fig. <xref ref-type="fig" rid="F5">5F, G</xref>). Tergite VIII with three pairs of anterior setae (<italic>A1</italic>, <italic>A3</italic>, <italic>A5</italic>) and seven pairs of posterior setae, <italic>P3a</italic> short (5 μm) (Fig. <xref ref-type="fig" rid="F5">5G, K, L</xref>). Posterior central seta <italic>Pc</italic> present on sternites IV–VII slender, 8–9 μm long (Fig. <xref ref-type="fig" rid="F5">5H–J</xref>). <italic>P1a</italic> on sternites IV–VI short pin-shaped, 2 μm long (Fig. <xref ref-type="fig" rid="F5">5H, J</xref>), on sternite VII as normal seta, 9 μm long (Fig. <xref ref-type="fig" rid="F5">5I</xref>). Sternites IX and X with short <italic>P3a</italic> seta (Fig. <xref ref-type="fig" rid="F5">5L</xref>), which had been omitted in original description.</p><p>Tergites I–VII with pores <italic>psm</italic> and <italic>al</italic>, VIII with pores <italic>psm</italic> only, IX–XI without pores, XII with single median pore. Pores on sternites I–VI not observed due to the opacity of the old specimens (Fig. <xref ref-type="fig" rid="F5">5H, J</xref>); three posteromedial pores observed on sternite VII (Fig. <xref ref-type="fig" rid="F5">5I</xref>), VIII with posteromedial pore (Fig. <xref ref-type="fig" rid="F5">5L</xref>), IX–XI without pores, XII with one pair of <italic>sal</italic> pore.</p><p>Abdominal appendages typical of the genus. Subapical setae and apical setae on appendage III 12–13 μm and 6–8 μm long, respectively. Striate band on abdominal segment VIII reduced to a single serrate line (Fig. <xref ref-type="fig" rid="F5">5G, K, L</xref>). Comb on abdomen VIII <!--PageBreak -->rectangular, with 10 teeth, 12–13 μm wide (Fig. <xref ref-type="fig" rid="F5">5K</xref>). Female squama genitalis short, with pointed acrostylus.</p></tp:treatment-sec><tp:treatment-sec sec-type="etymology" id="SECID0ELJBG"><title>Etymology.</title><p>Named for Dukou City (now Panzhihua City, Sichuan Province) where type specimens were collected.</p></tp:treatment-sec><tp:treatment-sec sec-type="distribution" id="SECID0EQJBG"><title>Distribution.</title><p>China (Sichuan, Yunnan).</p></tp:treatment-sec><tp:treatment-sec sec-type="remarks" id="SECID0EVJBG"><title>Remarks.</title><p><italic><tp:taxon-name><tp:taxon-name-part taxon-name-part-type="genus" reg="Paracondeellum">Paracondeellum</tp:taxon-name-part> <tp:taxon-name-part taxon-name-part-type="species" reg="dukouense">dukouense</tp:taxon-name-part></tp:taxon-name></italic> was originally described based on two syntypes (<xref ref-type="bibr" rid="B11">Tang and Yin 1988</xref>). In the original description (<xref ref-type="bibr" rid="B11">Tang and Yin 1988</xref>) and in the monograph of <xref ref-type="bibr" rid="B18">Yin (1999)</xref>, most important characters such as foretarsal sensilla, pseudoculus, maxillary gland, as well as body chaetotaxy were briefly described and illustrated. After careful study of type specimens under a modern phase contrast microscope with higher resolution, we find that sensillum <italic>c</italic>’ is present on the foretarsus and <!--PageBreak -->that some of the setae on the body were previously ignored due to the lower resolution of the microscope used. We correct here these mistakes in the original description and supplement the description of head chaetotaxy, the porotaxy, and the shapes of setae on the body. Table <xref ref-type="table" rid="T4">4</xref> compares <italic><tp:taxon-name><tp:taxon-name-part taxon-name-part-type="genus" reg="Paracondeellum">P.</tp:taxon-name-part> <tp:taxon-name-part taxon-name-part-type="species" reg="dukouense">dukouense</tp:taxon-name-part></tp:taxon-name></italic> with the new species.</p><table-wrap id="T4" position="float" orientation="portrait"><label>Table 4.</label><caption><p>Comparison between <italic><tp:taxon-name><tp:taxon-name-part taxon-name-part-type="genus" reg="Paracondeellum">Paracondeellum</tp:taxon-name-part> <tp:taxon-name-part taxon-name-part-type="species" reg="paradisum">paradisum</tp:taxon-name-part></tp:taxon-name></italic> sp. nov. and <italic><tp:taxon-name><tp:taxon-name-part taxon-name-part-type="genus" reg="Paracondeellum">P.</tp:taxon-name-part> <tp:taxon-name-part taxon-name-part-type="species" reg="dukouense">dukouense</tp:taxon-name-part></tp:taxon-name></italic> (Tang &amp; Yin, 1988).</p></caption><table id="TID0ED1BI" rules="all"><tbody><tr><th rowspan="1" colspan="1"/><th rowspan="1" colspan="1"><italic><tp:taxon-name><tp:taxon-name-part taxon-name-part-type="genus" reg="Paracondeellum">Paracondeellum</tp:taxon-name-part> <tp:taxon-name-part taxon-name-part-type="species" reg="paradisum">paradisum</tp:taxon-name-part></tp:taxon-name></italic> sp. nov.</th><th rowspan="1" colspan="1">
                        <italic><tp:taxon-name><tp:taxon-name-part taxon-name-part-type="genus" reg="Paracondeellum">P.</tp:taxon-name-part> <tp:taxon-name-part taxon-name-part-type="species" reg="dukouense">dukouense</tp:taxon-name-part></tp:taxon-name></italic>
                      </th></tr><tr><td rowspan="1" colspan="1">body length (μm)</td><td rowspan="1" colspan="1">570</td><td rowspan="1" colspan="1">720–880</td></tr><tr><td rowspan="1" colspan="1">pseudoculus (μm)</td><td rowspan="1" colspan="1">8</td><td rowspan="1" colspan="1">13</td></tr><tr><td rowspan="1" colspan="1">foretarsus (μm)</td><td rowspan="1" colspan="1">31</td><td rowspan="1" colspan="1">46–50</td></tr><tr><td rowspan="1" colspan="1">sensilla <italic>b</italic> and <italic>f</italic></td><td rowspan="1" colspan="1">short, rod-like</td><td rowspan="1" colspan="1">longer, sward-like</td></tr><tr><td rowspan="1" colspan="1">sensillum <italic>t-3</italic></td><td rowspan="1" colspan="1">short and spatulate</td><td rowspan="1" colspan="1">longer, sward-like</td></tr><tr><td rowspan="1" colspan="1"><italic>A</italic>-setae on tergite I</td><td rowspan="1" colspan="1">4 (<italic>A1</italic>, <italic>A5</italic>)</td><td rowspan="1" colspan="1">2 (<italic>A5</italic>)</td></tr><tr><td rowspan="1" colspan="1"><italic>A</italic>-setae on tergites II–VI</td><td rowspan="1" colspan="1">2 (<italic>A1</italic>)</td><td rowspan="1" colspan="1">0</td></tr><tr><td rowspan="1" colspan="1"><italic>P</italic>-setae on tergites II–VI</td><td rowspan="1" colspan="1">16 (<italic>P1a</italic> present)</td><td rowspan="1" colspan="1">14 (<italic>P1a</italic> absent)</td></tr><tr><td rowspan="1" colspan="1"><italic>P</italic>-setae on tergite VII</td><td rowspan="1" colspan="1">16 (<italic>P2a</italic> absent)</td><td rowspan="1" colspan="1">18 (<italic>P2a</italic> present)</td></tr><tr><td rowspan="1" colspan="1"><italic>A</italic>-setae on tergite VIII</td><td rowspan="1" colspan="1">4 (<italic>A1</italic>, <italic>A3</italic>)</td><td rowspan="1" colspan="1">6 (<italic>A1</italic>, <italic>A3</italic>, <italic>A5</italic>)</td></tr><tr><td rowspan="1" colspan="1">setae on tergite IX</td><td rowspan="1" colspan="1">12 (<italic>P3a</italic> absent)</td><td rowspan="1" colspan="1">14 (<italic>P3a</italic> present)</td></tr><tr><td rowspan="1" colspan="1">setae on tergite X</td><td rowspan="1" colspan="1">10 (<italic>P3a</italic> absent)</td><td rowspan="1" colspan="1">12 (<italic>P3a</italic> present)</td></tr><tr><td rowspan="1" colspan="1"><italic>A</italic>-setae on prosternum</td><td rowspan="1" colspan="1">2 (<italic>A2</italic> absent)</td><td rowspan="1" colspan="1">4 (<italic>A2</italic> present)</td></tr></tbody></table></table-wrap></tp:treatment-sec><tp:treatment-sec><!--Section generated to contain objects referenced in tp:taxon-treatment.--><fig id="F3" position="float" orientation="portrait"><object-id xmlns:xlink="http://www.w3.org/1999/xlink" content-type="doi" xlink:type="simple">10.3897/zookeys.879.34404.figure3</object-id><object-id xmlns:xlink="http://www.w3.org/1999/xlink" content-type="arpha" xlink:type="simple">147BAB0B-62A0-5027-B3F9-305070F03153</object-id><label>Figure 3.</label><caption><p><bold>A–C</bold><italic><tp:taxon-name><tp:taxon-name-part taxon-name-part-type="genus" reg="Paracondeellum">Paracondeellum</tp:taxon-name-part> <tp:taxon-name-part taxon-name-part-type="species" reg="paradisum">paradisum</tp:taxon-name-part></tp:taxon-name></italic> sp. nov., holotype <bold>A</bold> sternite VI (spm = sternal posteromedial pore) <bold>B</bold> tergite VII, right side <bold>C</bold> sternite VII (spsm = sternal posterosubmedial pore). <bold>D–E</bold><italic><tp:taxon-name><tp:taxon-name-part taxon-name-part-type="genus" reg="Paracondeellum">Paracondeellum</tp:taxon-name-part> <tp:taxon-name-part taxon-name-part-type="species" reg="dukouense">dukouense</tp:taxon-name-part></tp:taxon-name></italic> (Tang &amp; Yin, 1988) holotype <bold>D</bold> foretarsus, exterior view <bold>E</bold> foretarsus, interior view. Arrows indicate pores. Scale bars: 20 μm.</p></caption><graphic xmlns:xlink="http://www.w3.org/1999/xlink" xlink:href="zookeys-879-001-g003.jpg" position="float" orientation="portrait" xlink:type="simple" id="oo_345410.jpg"><uri content-type="original_file" xlink:type="simple">https://binary.pensoft.net/fig/345410</uri></graphic></fig></tp:treatment-sec><ref-list><ref id="B11"><mixed-citation xmlns:xlink="http://www.w3.org/1999/xlink" xlink:type="simple"><person-group><name name-style="western"><surname>Tang</surname><given-names>B</given-names></name><name name-style="western"><surname>Yin</surname><given-names>WY</given-names></name></person-group> (<year>1988</year>) <article-title>Three new species of <tp:taxon-name><tp:taxon-name-part taxon-name-part-type="order">Protura</tp:taxon-name-part></tp:taxon-name> from Sichuan Province.</article-title><source>Zoological Research</source><volume>9</volume>(<issue>3</issue>): <fpage>309</fpage>–<lpage>315</lpage>. [in Chinese with English abstract]</mixed-citation></ref><ref id="B18"><mixed-citation xmlns:xlink="http://www.w3.org/1999/xlink" xlink:type="simple"><person-group><name name-style="western"><surname>Yin</surname><given-names>WY</given-names></name></person-group> (<year>1999</year>) <source>Fauna Sinica. <tp:taxon-name><tp:taxon-name-part taxon-name-part-type="phylum">Arthropoda</tp:taxon-name-part></tp:taxon-name>. <tp:taxon-name><tp:taxon-name-part taxon-name-part-type="order">Protura</tp:taxon-name-part></tp:taxon-name>.</source><publisher-name>Science Press</publisher-name>, <publisher-loc>Beijing</publisher-loc>, <size units="page">510 pp</size>.</mixed-citation></ref></ref-list></tp:taxon-treatment>
