# Supplementary material for: Protura from Hainan Island, China: new species, checklist and distribution
Source: Zookeys. 2019 Oct 9;879:1–21. doi: 10.3897/zookeys.879.34404 (PMC6795605; doi:10.3897/zookeys.879.34404)
Supplement: XML Treatment for Eosentomon spanum [file zookeys.879.34404-treatment26.xml]

<!DOCTYPE tp:taxon-treatment
  PUBLIC "-//TaxonX//DTD Taxonomic Treatment Publishing DTD v0 20100105//EN" "tax-treatment-NSO.dtd">
<tp:taxon-treatment xmlns:tp="http://www.plazi.org/taxpub"><tp:treatment-meta><kwd-group><label>Taxon classification</label><kwd><named-content xmlns:xlink="http://www.w3.org/1999/xlink" content-type="kingdom">Animalia</named-content></kwd><kwd><named-content xmlns:xlink="http://www.w3.org/1999/xlink" content-type="order">Protura</named-content></kwd><kwd><named-content xmlns:xlink="http://www.w3.org/1999/xlink" content-type="family">Eosentomidae</named-content></kwd></kwd-group><mixed-citation publication-type="journal"><person-group><name><surname>Bu</surname><given-names>Yun</given-names></name><name><surname>Xiong</surname><given-names>Yan</given-names></name><name><surname>Luan</surname><given-names>Yun-Xia</given-names></name><name><surname>Yin</surname><given-names>Wen-Ying</given-names></name></person-group><article-title><tp:taxon-name><tp:taxon-name-part taxon-name-part-type="order">Protura</tp:taxon-name-part></tp:taxon-name> from Hainan Island, China: new species, checklist and distribution</article-title><source>Zookeys</source><day>09</day><month>10</month><year>2019</year><volume>879</volume><fpage>1</fpage><lpage>21</lpage><pub-id pub-id-type="doi">10.3897/zookeys.879.34404</pub-id></mixed-citation></tp:treatment-meta><tp:nomenclature><tp:taxon-name><object-id xmlns:xlink="http://www.w3.org/1999/xlink" content-type="arpha" xlink:type="simple">508839A1-4D50-5849-9BE9-1818C48F2BDC</object-id>
                  <tp:taxon-name-part taxon-name-part-type="genus" reg="Eosentomon">Eosentomon</tp:taxon-name-part>
                  <tp:taxon-name-part taxon-name-part-type="species" reg="spanum">spanum</tp:taxon-name-part>
                </tp:taxon-name><tp:taxon-authority>Yin, 1986</tp:taxon-authority></tp:nomenclature><tp:treatment-sec sec-type="material" id="SECID0ESVAI"><title>Material examined.</title><p>1 female, 1 male, locality 1, 27-XI-1984, coll. G. T. Jin &amp; Z. Y. Liu.</p></tp:treatment-sec><tp:treatment-sec sec-type="distribution" id="SECID0EXVAI"><title>Distribution.</title><p>China (Hainan).</p></tp:treatment-sec></tp:taxon-treatment>
