# Supplementary material for: Protura from Hainan Island, China: new species, checklist and distribution
Source: Zookeys. 2019 Oct 9;879:1–21. doi: 10.3897/zookeys.879.34404 (PMC6795605; doi:10.3897/zookeys.879.34404)
Supplement: XML Treatment for Pseudanisentomon sininotiale [file zookeys.879.34404-treatment37.xml]

<!DOCTYPE tp:taxon-treatment
  PUBLIC "-//TaxonX//DTD Taxonomic Treatment Publishing DTD v0 20100105//EN" "tax-treatment-NSO.dtd">
<tp:taxon-treatment xmlns:tp="http://www.plazi.org/taxpub"><tp:treatment-meta><kwd-group><label>Taxon classification</label><kwd><named-content xmlns:xlink="http://www.w3.org/1999/xlink" content-type="kingdom">Animalia</named-content></kwd><kwd><named-content xmlns:xlink="http://www.w3.org/1999/xlink" content-type="order">Protura</named-content></kwd><kwd><named-content xmlns:xlink="http://www.w3.org/1999/xlink" content-type="family">Eosentomidae</named-content></kwd></kwd-group><mixed-citation publication-type="journal"><person-group><name><surname>Bu</surname><given-names>Yun</given-names></name><name><surname>Xiong</surname><given-names>Yan</given-names></name><name><surname>Luan</surname><given-names>Yun-Xia</given-names></name><name><surname>Yin</surname><given-names>Wen-Ying</given-names></name></person-group><article-title><tp:taxon-name><tp:taxon-name-part taxon-name-part-type="order">Protura</tp:taxon-name-part></tp:taxon-name> from Hainan Island, China: new species, checklist and distribution</article-title><source>Zookeys</source><day>09</day><month>10</month><year>2019</year><volume>879</volume><fpage>1</fpage><lpage>21</lpage><pub-id pub-id-type="doi">10.3897/zookeys.879.34404</pub-id></mixed-citation></tp:treatment-meta><tp:nomenclature><tp:taxon-name><object-id xmlns:xlink="http://www.w3.org/1999/xlink" content-type="arpha" xlink:type="simple">3022B716-9730-512B-8167-F277C02FE66C</object-id>
                  <tp:taxon-name-part taxon-name-part-type="genus" reg="Pseudanisentomon">Pseudanisentomon</tp:taxon-name-part>
                  <tp:taxon-name-part taxon-name-part-type="species" reg="sininotiale">sininotiale</tp:taxon-name-part>
                </tp:taxon-name><tp:taxon-authority>Zhang &amp; Yin, 1984</tp:taxon-authority></tp:nomenclature><tp:treatment-sec sec-type="material" id="SECID0EFFBI"><title>Material examined.</title><p>2 females, locality 1, 27-XI-1984, coll. G. T. Jin &amp; Z. Y. Liu. 2 females, 4 males, locality 4, 23-I-2004; 1 male, locality 3, 600 m elev., 27-I-2004, coll. Y. Xiong.</p></tp:treatment-sec><tp:treatment-sec sec-type="distribution" id="SECID0EKFBI"><title>Distribution.</title><p>China (Hainan, Guangxi, Hunan).</p></tp:treatment-sec><tp:treatment-sec sec-type="discussion" id="SECID0EPFBI"><title>Discussion.</title><p>The 34 species of <tp:taxon-name><tp:taxon-name-part taxon-name-part-type="order">Protura</tp:taxon-name-part></tp:taxon-name> recorded from Hainan Island belong to 11 genera and five families (<tp:taxon-name><tp:taxon-name-part taxon-name-part-type="family">Protentomidae</tp:taxon-name-part></tp:taxon-name>, <tp:taxon-name><tp:taxon-name-part taxon-name-part-type="family">Berberentulidae</tp:taxon-name-part></tp:taxon-name>, <tp:taxon-name><tp:taxon-name-part taxon-name-part-type="family">Sinentomidae</tp:taxon-name-part></tp:taxon-name>, <tp:taxon-name><tp:taxon-name-part taxon-name-part-type="family">Fujientomidae</tp:taxon-name-part></tp:taxon-name> and <tp:taxon-name><tp:taxon-name-part taxon-name-part-type="family">Eosentomidae</tp:taxon-name-part></tp:taxon-name>) (Table <xref ref-type="table" rid="T5">5</xref>). Most species (91%) belong to <tp:taxon-name><tp:taxon-name-part taxon-name-part-type="family">Eosentomidae</tp:taxon-name-part></tp:taxon-name> (21 species) and <tp:taxon-name><tp:taxon-name-part taxon-name-part-type="family">Berberentulidae</tp:taxon-name-part></tp:taxon-name> (10 species), while the other three families are represented by one species each. Both <tp:taxon-name><tp:taxon-name-part taxon-name-part-type="family">Berberentulidae</tp:taxon-name-part></tp:taxon-name> and <tp:taxon-name><tp:taxon-name-part taxon-name-part-type="family">Eosentomidae</tp:taxon-name-part></tp:taxon-name> are widely distributed in China and have high species richness. In contrast, <tp:taxon-name><tp:taxon-name-part taxon-name-part-type="family">Sinentomidae</tp:taxon-name-part></tp:taxon-name>, <tp:taxon-name><tp:taxon-name-part taxon-name-part-type="family">Protentomidae</tp:taxon-name-part></tp:taxon-name>, and <tp:taxon-name><tp:taxon-name-part taxon-name-part-type="family">Fujientomidae</tp:taxon-name-part></tp:taxon-name> each has fewer species occurring in China. Undoubtedly, proturans found in Hainan Island are mainly related to the fauna of Oriental Region and are distinctly different from those from Russian Far East and Siberia (<xref ref-type="bibr" rid="B2">Bu et al. 2014</xref>; <xref ref-type="bibr" rid="B9">Shrubovych 2014</xref>), which are dominated by the family <tp:taxon-name><tp:taxon-name-part taxon-name-part-type="family">Acerentomidae</tp:taxon-name-part></tp:taxon-name>.</p><table-wrap id="T5" position="float" orientation="portrait"><label>Table 5.</label><caption><p>The list of proturan species from Hainan Island and their distribution in Hainan Island and three neighboring mainland provinces.</p></caption><table id="TID0E4DCI" rules="all"><tbody><tr><td rowspan="1" colspan="1">
                          <bold>Classification</bold>
                        </td><td rowspan="1" colspan="1">
                          <bold>Species</bold>
                        </td><td rowspan="1" colspan="1">
                          <bold>Hainan</bold>
                        </td><td rowspan="1" colspan="1">
                          <bold>Guangdong</bold>
                        </td><td rowspan="1" colspan="1">
                          <bold>Guangxi</bold>
                        </td><td rowspan="1" colspan="1">
                          <bold>Yunnan</bold>
                        </td></tr><tr><td rowspan="1" colspan="6">
                          <bold><tp:taxon-name><tp:taxon-name-part taxon-name-part-type="suborder">Acerentomata</tp:taxon-name-part></tp:taxon-name> Yin, 1996</bold>
                        </td></tr><tr><td rowspan="1" colspan="6">
                          <bold><tp:taxon-name><tp:taxon-name-part taxon-name-part-type="family">Protentomidae</tp:taxon-name-part></tp:taxon-name> Ewing, 1936</bold>
                        </td></tr><tr><td rowspan="1" colspan="1"><italic><tp:taxon-name><tp:taxon-name-part taxon-name-part-type="genus" reg="Paracondeellum">Paracondeellum</tp:taxon-name-part></tp:taxon-name></italic> Yin, Xie &amp; Zhang, 1994</td><td rowspan="1" colspan="1"><bold><italic><tp:taxon-name><tp:taxon-name-part taxon-name-part-type="genus" reg="Paracondeellum">P.</tp:taxon-name-part> <tp:taxon-name-part taxon-name-part-type="species" reg="paradisum">paradisum</tp:taxon-name-part></tp:taxon-name></italic> sp. n.</bold>*</td><td rowspan="1" colspan="1">11**</td><td rowspan="1" colspan="1"/><td rowspan="1" colspan="1"/><td rowspan="1" colspan="1"/></tr><tr><td rowspan="1" colspan="1">
                          <bold><tp:taxon-name><tp:taxon-name-part taxon-name-part-type="family">Berberentulidae</tp:taxon-name-part></tp:taxon-name> Yin, 1983</bold>
                        </td><td rowspan="1" colspan="1"/><td rowspan="1" colspan="1"/><td rowspan="1" colspan="1"/><td rowspan="1" colspan="1"/><td rowspan="1" colspan="1"/></tr><tr><td rowspan="1" colspan="1"><italic><tp:taxon-name><tp:taxon-name-part taxon-name-part-type="genus" reg="Baculentulus">Baculentulus</tp:taxon-name-part></tp:taxon-name></italic> Tuxen,1977</td><td rowspan="1" colspan="1"><italic><tp:taxon-name><tp:taxon-name-part taxon-name-part-type="genus" reg="Baculentulus">B.</tp:taxon-name-part> <tp:taxon-name-part taxon-name-part-type="species" reg="tienmushanensis">tienmushanensis</tp:taxon-name-part></tp:taxon-name></italic> (Yin, 1963)</td><td rowspan="1" colspan="1">2, 3, 5, 11</td><td rowspan="1" colspan="1"/><td rowspan="1" colspan="1"/><td rowspan="1" colspan="1">+</td></tr><tr><td rowspan="8" colspan="1"><italic><tp:taxon-name><tp:taxon-name-part taxon-name-part-type="genus" reg="Kenyentulus">Kenyentulus</tp:taxon-name-part></tp:taxon-name></italic> Tuxen, 1981</td><td rowspan="1" colspan="1"><italic><tp:taxon-name><tp:taxon-name-part taxon-name-part-type="genus" reg="Kenyentulus">K.</tp:taxon-name-part> <tp:taxon-name-part taxon-name-part-type="species" reg="ciliciocalyci">ciliciocalyci</tp:taxon-name-part></tp:taxon-name></italic> Yin, 1987</td><td rowspan="1" colspan="1">1, 5, 6, 9, 11, 12</td><td rowspan="1" colspan="1"/><td rowspan="1" colspan="1"/><td rowspan="1" colspan="1">+</td></tr><tr><td rowspan="1" colspan="1"><italic><tp:taxon-name><tp:taxon-name-part taxon-name-part-type="genus" reg="Kenyentulus">K.</tp:taxon-name-part> <tp:taxon-name-part taxon-name-part-type="species" reg="dolichadeni">dolichadeni</tp:taxon-name-part></tp:taxon-name></italic> Yin, 1987</td><td rowspan="1" colspan="1">2</td><td rowspan="1" colspan="1"/><td rowspan="1" colspan="1"/><td rowspan="1" colspan="1"/></tr><tr><td rowspan="1" colspan="1"><italic><tp:taxon-name><tp:taxon-name-part taxon-name-part-type="genus" reg="Kenyentulus">K.</tp:taxon-name-part> <tp:taxon-name-part taxon-name-part-type="species" reg="hainanensis">hainanensis</tp:taxon-name-part></tp:taxon-name></italic> Yin, 1987</td><td rowspan="1" colspan="1">1, 3</td><td rowspan="1" colspan="1">+</td><td rowspan="1" colspan="1"/><td rowspan="1" colspan="1"/></tr><tr><td rowspan="1" colspan="1"><italic><tp:taxon-name><tp:taxon-name-part taxon-name-part-type="genus" reg="Kenyentulus">K.</tp:taxon-name-part> <tp:taxon-name-part taxon-name-part-type="species" reg="henanensis">henanensis</tp:taxon-name-part></tp:taxon-name></italic> Yin, 1983</td><td rowspan="1" colspan="1">2</td><td rowspan="1" colspan="1"/><td rowspan="1" colspan="1"/><td rowspan="1" colspan="1">+</td></tr><tr><td rowspan="1" colspan="1"><italic><tp:taxon-name><tp:taxon-name-part taxon-name-part-type="genus" reg="Kenyentulus">K.</tp:taxon-name-part> <tp:taxon-name-part taxon-name-part-type="species" reg="japonicus">japonicus</tp:taxon-name-part></tp:taxon-name></italic> (Imadate, 1961)</td><td rowspan="1" colspan="1">2</td><td rowspan="1" colspan="1"/><td rowspan="1" colspan="1"/><td rowspan="1" colspan="1">+</td></tr><tr><td rowspan="1" colspan="1"><italic><tp:taxon-name><tp:taxon-name-part taxon-name-part-type="genus" reg="Kenyentulus">K.</tp:taxon-name-part> <tp:taxon-name-part taxon-name-part-type="species" reg="jianfengensis">jianfengensis</tp:taxon-name-part></tp:taxon-name></italic> Yin, 1987</td><td rowspan="1" colspan="1">1, 2</td><td rowspan="1" colspan="1"/><td rowspan="1" colspan="1"/><td rowspan="1" colspan="1"/></tr><tr><td rowspan="1" colspan="1"><italic><tp:taxon-name><tp:taxon-name-part taxon-name-part-type="genus" reg="Kenyentulus">K.</tp:taxon-name-part> <tp:taxon-name-part taxon-name-part-type="species" reg="jinghongensis">jinghongensis</tp:taxon-name-part></tp:taxon-name></italic> Yin, 1983</td><td rowspan="1" colspan="1">1</td><td rowspan="1" colspan="1"/><td rowspan="1" colspan="1"/><td rowspan="1" colspan="1">+</td></tr><tr><td rowspan="1" colspan="1"><italic><tp:taxon-name><tp:taxon-name-part taxon-name-part-type="genus" reg="Kenyentulus">K.</tp:taxon-name-part> <tp:taxon-name-part taxon-name-part-type="species" reg="minys">minys</tp:taxon-name-part></tp:taxon-name></italic> Yin, 1983</td><td rowspan="1" colspan="1">1</td><td rowspan="1" colspan="1"/><td rowspan="1" colspan="1">+</td><td rowspan="1" colspan="1">+</td></tr><tr><td rowspan="1" colspan="1"><italic><tp:taxon-name><tp:taxon-name-part taxon-name-part-type="genus" reg="Amphientulus">Amphientulus</tp:taxon-name-part></tp:taxon-name></italic> Tuxen, 1981</td><td rowspan="1" colspan="1"><italic><tp:taxon-name><tp:taxon-name-part taxon-name-part-type="genus" reg="Amphientulus">A.</tp:taxon-name-part> <tp:taxon-name-part taxon-name-part-type="species" reg="sinensis">sinensis</tp:taxon-name-part></tp:taxon-name></italic> Xiong, Xie &amp; Yin, 2005</td><td rowspan="1" colspan="1">1, 3</td><td rowspan="1" colspan="1">+</td><td rowspan="1" colspan="1"/><td rowspan="1" colspan="1"/></tr><tr><td rowspan="1" colspan="6">
                          <bold>Sinentomata Yin, 1996</bold>
                        </td></tr><tr><td rowspan="1" colspan="6">
                          <bold><tp:taxon-name><tp:taxon-name-part taxon-name-part-type="family">Sinentomidae</tp:taxon-name-part></tp:taxon-name> Yin, 1965</bold>
                        </td></tr><tr><td rowspan="1" colspan="1"><italic><tp:taxon-name><tp:taxon-name-part taxon-name-part-type="genus" reg="Sinentomon">Sinentomon</tp:taxon-name-part></tp:taxon-name></italic> Yin, 1965</td><td rowspan="1" colspan="1"><italic><tp:taxon-name><tp:taxon-name-part taxon-name-part-type="genus" reg="Sinentomon">S.</tp:taxon-name-part> <tp:taxon-name-part taxon-name-part-type="species" reg="erythranum">erythranum</tp:taxon-name-part></tp:taxon-name></italic> Yin, 1965</td><td rowspan="1" colspan="1">1, 5, 12, 13</td><td rowspan="1" colspan="1">+</td><td rowspan="1" colspan="1">+</td><td rowspan="1" colspan="1">+</td></tr><tr><td rowspan="1" colspan="6">
                          <bold><tp:taxon-name><tp:taxon-name-part taxon-name-part-type="family">Fujientomidae</tp:taxon-name-part></tp:taxon-name> Yin, 1996</bold>
                        </td></tr><tr><td rowspan="1" colspan="1"><italic><tp:taxon-name><tp:taxon-name-part taxon-name-part-type="genus" reg="Fujientomon">Fujientomon</tp:taxon-name-part></tp:taxon-name></italic> Yin, 1977</td><td rowspan="1" colspan="1"><italic><tp:taxon-name><tp:taxon-name-part taxon-name-part-type="genus" reg="Fujientomon">F.</tp:taxon-name-part> <tp:taxon-name-part taxon-name-part-type="species" reg="dicestum">dicestum</tp:taxon-name-part></tp:taxon-name></italic> Yin, 1977</td><td rowspan="1" colspan="1">5</td><td rowspan="1" colspan="1"/><td rowspan="1" colspan="1"/><td rowspan="1" colspan="1"/></tr><tr><td rowspan="1" colspan="6">
                          <bold><tp:taxon-name><tp:taxon-name-part taxon-name-part-type="suborder">Eosentomata</tp:taxon-name-part></tp:taxon-name> Yin, 1996</bold>
                        </td></tr><tr><td rowspan="1" colspan="6">
                          <bold><tp:taxon-name><tp:taxon-name-part taxon-name-part-type="family">Eosentomidae</tp:taxon-name-part></tp:taxon-name> Berlese, 1909</bold>
                        </td></tr><tr><td rowspan="14" colspan="1"><italic><tp:taxon-name><tp:taxon-name-part taxon-name-part-type="genus" reg="Eosentomon">Eosentomon</tp:taxon-name-part></tp:taxon-name></italic> Berlese, 1909</td><td rowspan="1" colspan="1"><italic><tp:taxon-name><tp:taxon-name-part taxon-name-part-type="genus" reg="Eosentomon">E.</tp:taxon-name-part> <tp:taxon-name-part taxon-name-part-type="species" reg="actitum">actitum</tp:taxon-name-part></tp:taxon-name></italic> Zhang, 1983</td><td rowspan="1" colspan="1">1, 3, 8, 11</td><td rowspan="1" colspan="1">+</td><td rowspan="1" colspan="1"/><td rowspan="1" colspan="1"/></tr><tr><td rowspan="1" colspan="1"><italic><tp:taxon-name><tp:taxon-name-part taxon-name-part-type="genus" reg="Eosentomon">E.</tp:taxon-name-part> <tp:taxon-name-part taxon-name-part-type="species" reg="hainanense">hainanense</tp:taxon-name-part></tp:taxon-name></italic> Yin, 1986*</td><td rowspan="1" colspan="1">1, 3, 5, 6, 8</td><td rowspan="1" colspan="1">+</td><td rowspan="1" colspan="1"/><td rowspan="1" colspan="1">+</td></tr><tr><td rowspan="1" colspan="1"><italic><tp:taxon-name><tp:taxon-name-part taxon-name-part-type="genus" reg="Eosentomon">E.</tp:taxon-name-part> <tp:taxon-name-part taxon-name-part-type="species" reg="iban">iban</tp:taxon-name-part></tp:taxon-name></italic> Imadate, 1965</td><td rowspan="1" colspan="1">1</td><td rowspan="1" colspan="1"/><td rowspan="1" colspan="1"/><td rowspan="1" colspan="1"/></tr><tr><td rowspan="1" colspan="1"><italic><tp:taxon-name><tp:taxon-name-part taxon-name-part-type="genus" reg="Eosentomon">E.</tp:taxon-name-part> <tp:taxon-name-part taxon-name-part-type="species" reg="jinhongense">jinhongense</tp:taxon-name-part></tp:taxon-name></italic> Yin, 1982</td><td rowspan="1" colspan="1">2</td><td rowspan="1" colspan="1"/><td rowspan="1" colspan="1"/><td rowspan="1" colspan="1">+</td></tr><tr><td rowspan="1" colspan="1"><italic><tp:taxon-name><tp:taxon-name-part taxon-name-part-type="genus" reg="Eosentomon">E.</tp:taxon-name-part> <tp:taxon-name-part taxon-name-part-type="species" reg="margarops">margarops</tp:taxon-name-part></tp:taxon-name></italic> Yin &amp; Zhang, 1982</td><td rowspan="1" colspan="1">1, 2, 3, 5, 10</td><td rowspan="1" colspan="1">+</td><td rowspan="1" colspan="1"/><td rowspan="1" colspan="1"/></tr><tr><td rowspan="1" colspan="1"><italic><tp:taxon-name><tp:taxon-name-part taxon-name-part-type="genus" reg="Eosentomon">E.</tp:taxon-name-part> <tp:taxon-name-part taxon-name-part-type="species" reg="novemchaetum">novemchaetum</tp:taxon-name-part></tp:taxon-name></italic> Yin, 1965</td><td rowspan="1" colspan="1">11</td><td rowspan="1" colspan="1"/><td rowspan="1" colspan="1"/><td rowspan="1" colspan="1"/></tr><tr><td rowspan="1" colspan="1"><italic><tp:taxon-name><tp:taxon-name-part taxon-name-part-type="genus" reg="Eosentomon">E.</tp:taxon-name-part> <tp:taxon-name-part taxon-name-part-type="species" reg="orientale">orientale</tp:taxon-name-part></tp:taxon-name></italic> Yin, 1965</td><td rowspan="1" colspan="1">1</td><td rowspan="1" colspan="1">+</td><td rowspan="1" colspan="1">+</td><td rowspan="1" colspan="1"/></tr><tr><td rowspan="1" colspan="1"><italic><tp:taxon-name><tp:taxon-name-part taxon-name-part-type="genus" reg="Eosentomon">E.</tp:taxon-name-part> <tp:taxon-name-part taxon-name-part-type="species" reg="sakura">sakura</tp:taxon-name-part></tp:taxon-name></italic> Imadate &amp; Yosii, 1959</td><td rowspan="1" colspan="1">1, 2, 4–8, 11</td><td rowspan="1" colspan="1">+</td><td rowspan="1" colspan="1">+</td><td rowspan="1" colspan="1">+</td></tr><tr><td rowspan="1" colspan="1"><italic><tp:taxon-name><tp:taxon-name-part taxon-name-part-type="genus" reg="Eosentomon">E.</tp:taxon-name-part> <tp:taxon-name-part taxon-name-part-type="species" reg="shanum">shanum</tp:taxon-name-part></tp:taxon-name></italic> (Zhang, 1984)</td><td rowspan="1" colspan="1">1, 4</td><td rowspan="1" colspan="1"/><td rowspan="1" colspan="1">+</td><td rowspan="1" colspan="1"/></tr><tr><td rowspan="1" colspan="1"><italic><tp:taxon-name><tp:taxon-name-part taxon-name-part-type="genus" reg="Eosentomon">E.</tp:taxon-name-part> <tp:taxon-name-part taxon-name-part-type="species" reg="spanum">spanum</tp:taxon-name-part></tp:taxon-name></italic> Yin, 1986*</td><td rowspan="1" colspan="1">1</td><td rowspan="1" colspan="1"/><td rowspan="1" colspan="1"/><td rowspan="1" colspan="1"/></tr><tr><td rowspan="1" colspan="1"><italic><tp:taxon-name><tp:taxon-name-part taxon-name-part-type="genus" reg="Eosentomon">E.</tp:taxon-name-part> <tp:taxon-name-part taxon-name-part-type="species" reg="tropicum">tropicum</tp:taxon-name-part></tp:taxon-name></italic> Yin, 1986*</td><td rowspan="1" colspan="1">1, 8, 11</td><td rowspan="1" colspan="1"/><td rowspan="1" colspan="1"/><td rowspan="1" colspan="1"/></tr><tr><td rowspan="1" colspan="1"><italic><tp:taxon-name><tp:taxon-name-part taxon-name-part-type="genus" reg="Eosentomon">E.</tp:taxon-name-part> <tp:taxon-name-part taxon-name-part-type="species" reg="xishaense">xishaense</tp:taxon-name-part></tp:taxon-name></italic> Yin, 1988</td><td rowspan="1" colspan="1">1, 5, 9–11</td><td rowspan="1" colspan="1"/><td rowspan="1" colspan="1"/><td rowspan="1" colspan="1"/></tr><tr><td rowspan="1" colspan="1"><italic><tp:taxon-name><tp:taxon-name-part taxon-name-part-type="genus" reg="Eosentomon">E.</tp:taxon-name-part> <tp:taxon-name-part taxon-name-part-type="species" reg="yanshanense">yanshanense</tp:taxon-name-part></tp:taxon-name></italic> Yin &amp; Zhang, 1982</td><td rowspan="1" colspan="1">1, 4, 6</td><td rowspan="1" colspan="1">+</td><td rowspan="1" colspan="1">+</td><td rowspan="1" colspan="1">+</td></tr><tr><td rowspan="1" colspan="1"><italic><tp:taxon-name><tp:taxon-name-part taxon-name-part-type="genus" reg="Eosentomon">E.</tp:taxon-name-part> <tp:taxon-name-part taxon-name-part-type="species" reg="zhanjiangense">zhanjiangense</tp:taxon-name-part></tp:taxon-name></italic> Zhang, 1983</td><td rowspan="1" colspan="1">1</td><td rowspan="1" colspan="1">+</td><td rowspan="1" colspan="1"/><td rowspan="1" colspan="1"/></tr><tr><td rowspan="2" colspan="1"><italic><tp:taxon-name><tp:taxon-name-part taxon-name-part-type="genus" reg="Anisentomon">Anisentomon</tp:taxon-name-part></tp:taxon-name></italic> Yin, 1977</td><td rowspan="1" colspan="1"><italic><tp:taxon-name><tp:taxon-name-part taxon-name-part-type="genus" reg="Anisentomon">A.</tp:taxon-name-part> <tp:taxon-name-part taxon-name-part-type="species" reg="hainanense">hainanense</tp:taxon-name-part></tp:taxon-name></italic> Xiong, Bu &amp; Yin, 2008*</td><td rowspan="1" colspan="1">1</td><td rowspan="1" colspan="1"/><td rowspan="1" colspan="1"/><td rowspan="1" colspan="1"/></tr><tr><td rowspan="1" colspan="1"><italic><tp:taxon-name><tp:taxon-name-part taxon-name-part-type="genus" reg="Anisentomon">A.</tp:taxon-name-part> <tp:taxon-name-part taxon-name-part-type="species" reg="quadrisetum">quadrisetum</tp:taxon-name-part></tp:taxon-name></italic> Zhang &amp; Yin, 1981</td><td rowspan="1" colspan="1">1, 11</td><td rowspan="1" colspan="1">+</td><td rowspan="1" colspan="1">+</td><td rowspan="1" colspan="1"/></tr><tr><td rowspan="1" colspan="1"><italic><tp:taxon-name><tp:taxon-name-part taxon-name-part-type="genus" reg="Neanisentomon">Neanisentomon</tp:taxon-name-part></tp:taxon-name></italic> Zhang &amp; Yin, 1984</td><td rowspan="1" colspan="1"><italic><tp:taxon-name><tp:taxon-name-part taxon-name-part-type="genus" reg="Neanisentomon">N.</tp:taxon-name-part> <tp:taxon-name-part taxon-name-part-type="species" reg="yuenicum">yuenicum</tp:taxon-name-part></tp:taxon-name></italic> Zhang &amp; Yin, 1984</td><td rowspan="1" colspan="1">1, 10</td><td rowspan="1" colspan="1">+</td><td rowspan="1" colspan="1"/><td rowspan="1" colspan="1"/></tr><tr><td rowspan="1" colspan="1"><italic><tp:taxon-name><tp:taxon-name-part taxon-name-part-type="genus" reg="Paranisentomon">Paranisentomon</tp:taxon-name-part></tp:taxon-name></italic> Zhang &amp; Yin, 1984</td><td rowspan="1" colspan="1"><italic><tp:taxon-name><tp:taxon-name-part taxon-name-part-type="genus" reg="Paranisentomon">P.</tp:taxon-name-part> <tp:taxon-name-part taxon-name-part-type="species" reg="tuxeni">tuxeni</tp:taxon-name-part></tp:taxon-name></italic> (Imadate &amp; Yosii, 1959)</td><td rowspan="1" colspan="1">3</td><td rowspan="1" colspan="1"/><td rowspan="1" colspan="1"/><td rowspan="1" colspan="1"/></tr><tr><td rowspan="3" colspan="1"><italic><tp:taxon-name><tp:taxon-name-part taxon-name-part-type="genus" reg="Pseudanisentomon">Pseudanisentomon</tp:taxon-name-part></tp:taxon-name></italic> Zhang &amp; Yin, 1984</td><td rowspan="1" colspan="1"><italic><tp:taxon-name><tp:taxon-name-part taxon-name-part-type="genus" reg="Pseudanisentomon">P.</tp:taxon-name-part> <tp:taxon-name-part taxon-name-part-type="species" reg="paurophthalmum">paurophthalmum</tp:taxon-name-part></tp:taxon-name></italic> Zhang &amp; Yin, 1984</td><td rowspan="1" colspan="1">11</td><td rowspan="1" colspan="1"/><td rowspan="1" colspan="1">+</td><td rowspan="1" colspan="1"/></tr><tr><td rowspan="1" colspan="1"><italic><tp:taxon-name><tp:taxon-name-part taxon-name-part-type="genus" reg="Pseudanisentomon">P.</tp:taxon-name-part> <tp:taxon-name-part taxon-name-part-type="species" reg="molykos">molykos</tp:taxon-name-part></tp:taxon-name></italic> Zhang &amp; Yin, 1984</td><td rowspan="1" colspan="1">1</td><td rowspan="1" colspan="1">+</td><td rowspan="1" colspan="1">+</td><td rowspan="1" colspan="1"/></tr><tr><td rowspan="1" colspan="1"><italic><tp:taxon-name><tp:taxon-name-part taxon-name-part-type="genus" reg="Pseudanisentomon">P.</tp:taxon-name-part> <tp:taxon-name-part taxon-name-part-type="species" reg="sininotiale">sininotiale</tp:taxon-name-part></tp:taxon-name></italic> Zhang &amp; Yin, 1984</td><td rowspan="1" colspan="1">1, 4</td><td rowspan="1" colspan="1"/><td rowspan="1" colspan="1">+</td><td rowspan="1" colspan="1"/></tr></tbody></table><table-wrap-foot><fn><p>* Species known only from Hainan Island so far. ** Numbers indicate the localities given in Table <xref ref-type="table" rid="T1">1</xref>.</p></fn></table-wrap-foot></table-wrap><p>By comparing the species distribution, we found that the <tp:taxon-name><tp:taxon-name-part taxon-name-part-type="order">Protura</tp:taxon-name-part></tp:taxon-name> fauna of Hainan Island is closely related to those of neighboring mainland regions (<xref ref-type="bibr" rid="B18">Yin 1999</xref>; <xref ref-type="bibr" rid="B10">Szeptycki 2007</xref>), and there are 13, 10, and 11 species shared with Guangdong, Guangxi, and Yunnan provinces, respectively (Fig. <xref ref-type="fig" rid="F1">1</xref>; Table <xref ref-type="table" rid="T5">5</xref>), which is consistent with the geological history of Hainan Island (<xref ref-type="bibr" rid="B12">Wang 1991</xref>; <xref ref-type="bibr" rid="B24">Zhang and Fang 2012</xref>). Until the Quaternary period (2.5 million years ago), Hainan Island was still connected with Leizhou Peninsula of Guangdong Province. In the Middle Pleistocene, fault depression led to the separation of Hainan Island from the mainland. With sea level fluctuations, Hainan Island was connected to or separated from the mainland for several times. Since the <!--PageBreak -->end of the Quaternary period, due to the drastically rise of sea level, Hainan Island has been separated from the mainland without interruption.</p><p>Among the mainland regions neighboring Hainan Island, the <tp:taxon-name><tp:taxon-name-part taxon-name-part-type="order">Protura</tp:taxon-name-part></tp:taxon-name> fauna of Yunnan Province has been systematically studied (<xref ref-type="bibr" rid="B23">Zhang et al. 1996</xref>; <xref ref-type="bibr" rid="B20">Yin et al. 2000</xref>), and nearly 80 species were reported from that province, with the <tp:taxon-name><tp:taxon-name-part taxon-name-part-type="family">Berberentulidae</tp:taxon-name-part></tp:taxon-name> and <tp:taxon-name><tp:taxon-name-part taxon-name-part-type="family">Ensentomidae</tp:taxon-name-part></tp:taxon-name> having fairly high diversity (<xref ref-type="bibr" rid="B23">Zhang et al. 1996</xref>; <xref ref-type="bibr" rid="B20">Yin et al. 2000</xref>). In this <!--PageBreak -->study, we found the diversity of <tp:taxon-name><tp:taxon-name-part taxon-name-part-type="order">Protura</tp:taxon-name-part></tp:taxon-name> fauna from Hainan Island is very similar to that from Yunnan Province. The only difference is the presence of family <tp:taxon-name><tp:taxon-name-part taxon-name-part-type="family">Hesperentomidae</tp:taxon-name-part></tp:taxon-name> in Yunnan, which is absent in Hainan Island.</p><p>Sampling localities in Hainan Island are still sparse, and additional collection of proturans should be made in the future, so as to reveal the true diversity and provide a better understanding of the biogeography of <tp:taxon-name><tp:taxon-name-part taxon-name-part-type="order">Protura</tp:taxon-name-part></tp:taxon-name> on the Hainan Island.</p></tp:treatment-sec><tp:treatment-sec><!--Section generated to contain objects referenced in tp:taxon-treatment.--><table-wrap id="T1" position="float" orientation="portrait"><label>Table 1.</label><caption><p>The sampling localities of <tp:taxon-name><tp:taxon-name-part taxon-name-part-type="order">Protura</tp:taxon-name-part></tp:taxon-name> in Hainan Island.</p></caption><table id="TID0ER4BG" rules="all"><tbody><tr><th rowspan="1" colspan="1">Number</th><th rowspan="1" colspan="1">Locality</th><th rowspan="1" colspan="1">Coordinates</th><th rowspan="1" colspan="1">Altitude (m)</th><th rowspan="1" colspan="1">Sampling years</th></tr><tr><td rowspan="1" colspan="1">
                <bold>1</bold>
              </td><td rowspan="1" colspan="1">Ledong County, Jianfengling National Natural Reserve</td><td rowspan="1" colspan="1">18°23'– 18°52'N, 108°44'–109°02'E</td><td rowspan="1" colspan="1">120–330</td><td rowspan="1" colspan="1">1984, 1993, 2003, 2004</td></tr><tr><td rowspan="1" colspan="1">
                <bold>2</bold>
              </td><td rowspan="1" colspan="1">Wuzhishan City, Wuzhishan National Natural Reserve</td><td rowspan="1" colspan="1">18°49'–18°59'N, 109°32'–109°43'E</td><td rowspan="1" colspan="1">800–1200</td><td rowspan="1" colspan="1">1984, 1985, 2004, 2011</td></tr><tr><td rowspan="1" colspan="1">
                <bold>3</bold>
              </td><td rowspan="1" colspan="1">Wuzhishan City, Diaoluoshan National Natural Reserve</td><td rowspan="1" colspan="1">18°43'–18°58'N, 109°43'–110°03'E</td><td rowspan="1" colspan="1">500–1000</td><td rowspan="1" colspan="1">1985, 2004</td></tr><tr><td rowspan="1" colspan="1">
                <bold>4</bold>
              </td><td rowspan="1" colspan="1">Haikou City, Dongzhaigang National Natural Reserve</td><td rowspan="1" colspan="1">19°51'–20°01'N, 110°32'–110°37'E</td><td rowspan="1" colspan="1">20</td><td rowspan="1" colspan="1">2004</td></tr><tr><td rowspan="1" colspan="1">
                <bold>5</bold>
              </td><td rowspan="1" colspan="1">Haikou City, Crater National Geological Park</td><td rowspan="1" colspan="1">
                <named-content xmlns:xlink="http://www.w3.org/1999/xlink" content-type="dwc:verbatimCoordinates" xlink:type="simple">
                  <named-content content-type="geo-json" specific-use="{&#34;type&#34;:&#34;Point&#34;,&#34;coordinates&#34;:[110.200000,19.916667]}" id="NCID0E3KAC" xlink:type="simple">19°55'N, 110°12'E</named-content>
                </named-content>
              </td><td rowspan="1" colspan="1">223</td><td rowspan="1" colspan="1">2003</td></tr><tr><td rowspan="1" colspan="1">
                <bold>6</bold>
              </td><td rowspan="1" colspan="1">Tunchang County, Meiling Mountain</td><td rowspan="1" colspan="1">
                <named-content xmlns:xlink="http://www.w3.org/1999/xlink" content-type="dwc:verbatimCoordinates" xlink:type="simple">
                  <named-content content-type="geo-json" specific-use="{&#34;type&#34;:&#34;Point&#34;,&#34;coordinates&#34;:[110.066667,19.366667]}" id="NCID0EYLAC" xlink:type="simple">19°22'N, 110°04'E</named-content>
                </named-content>
              </td><td rowspan="1" colspan="1">150–230</td><td rowspan="1" colspan="1">2003</td></tr><tr><td rowspan="1" colspan="1">
                <bold>7</bold>
              </td><td rowspan="1" colspan="1">Tunchang County, Limu Mountain</td><td rowspan="1" colspan="1">
                <named-content xmlns:xlink="http://www.w3.org/1999/xlink" content-type="dwc:verbatimCoordinates" xlink:type="simple">
                  <named-content content-type="geo-json" specific-use="{&#34;type&#34;:&#34;Point&#34;,&#34;coordinates&#34;:[110.283333,19.283333]}" id="NCID0EUMAC" xlink:type="simple">19°17'N, 109°77'E</named-content>
                </named-content>
              </td><td rowspan="1" colspan="1">600–1000</td><td rowspan="1" colspan="1">2003</td></tr><tr><td rowspan="1" colspan="1">
                <bold>8</bold>
              </td><td rowspan="1" colspan="1">Baoting County, Ganshenling Provincial Natural Reserve</td><td rowspan="1" colspan="1">
                <named-content xmlns:xlink="http://www.w3.org/1999/xlink" content-type="dwc:verbatimCoordinates" xlink:type="simple">
                  <named-content content-type="geo-json" specific-use="{&#34;type&#34;:&#34;Point&#34;,&#34;coordinates&#34;:[110.100000,18.650000]}" id="NCID0EQNAC" xlink:type="simple">18°39'N, 109°66'E</named-content>
                </named-content>
              </td><td rowspan="1" colspan="1">500</td><td rowspan="1" colspan="1">2003</td></tr><tr><td rowspan="1" colspan="1">
                <bold>9</bold>
              </td><td rowspan="1" colspan="1">Changjiang County, Qizi bay</td><td rowspan="1" colspan="1">
                <named-content xmlns:xlink="http://www.w3.org/1999/xlink" content-type="dwc:verbatimCoordinates" xlink:type="simple">
                  <named-content content-type="geo-json" specific-use="{&#34;type&#34;:&#34;Point&#34;,&#34;coordinates&#34;:[108.666667,19.350000]}" id="NCID0EMOAC" xlink:type="simple">19°21'N, 108°40'E</named-content>
                </named-content>
              </td><td rowspan="1" colspan="1">15</td><td rowspan="1" colspan="1">2011</td></tr><tr><td rowspan="1" colspan="1">
                <bold>10</bold>
              </td><td rowspan="1" colspan="1">Baoting, Qixianling National Forest Park</td><td rowspan="1" colspan="1">
                <named-content xmlns:xlink="http://www.w3.org/1999/xlink" content-type="dwc:verbatimCoordinates" xlink:type="simple">
                  <named-content content-type="geo-json" specific-use="{&#34;type&#34;:&#34;Point&#34;,&#34;coordinates&#34;:[109.666667,18.700000]}" id="NCID0EIPAC" xlink:type="simple">18°42'N, 109°40'E</named-content>
                </named-content>
              </td><td rowspan="1" colspan="1">150</td><td rowspan="1" colspan="1">2017</td></tr><tr><td rowspan="1" colspan="1">
                <bold>11</bold>
              </td><td rowspan="1" colspan="1">Sanya City, Yalong Bay Tropical Paradise Forest Park</td><td rowspan="1" colspan="1">
                <named-content xmlns:xlink="http://www.w3.org/1999/xlink" content-type="dwc:verbatimCoordinates" xlink:type="simple">
                  <named-content content-type="geo-json" specific-use="{&#34;type&#34;:&#34;Point&#34;,&#34;coordinates&#34;:[109.633333,18.250000]}" id="NCID0EFAAE" xlink:type="simple">18°15'N, 109°38'E</named-content>
                </named-content>
              </td><td rowspan="1" colspan="1">200</td><td rowspan="1" colspan="1">2017</td></tr><tr><td rowspan="1" colspan="1">
                <bold>12</bold>
              </td><td rowspan="1" colspan="1">Sanya City, Luhuitou Park</td><td rowspan="1" colspan="1">
                <named-content xmlns:xlink="http://www.w3.org/1999/xlink" content-type="dwc:verbatimCoordinates" xlink:type="simple">
                  <named-content content-type="geo-json" specific-use="{&#34;type&#34;:&#34;Point&#34;,&#34;coordinates&#34;:[109.483333,18.216667]}" id="NCID0EBBAE" xlink:type="simple">18°13'N, 109°29'E</named-content>
                </named-content>
              </td><td rowspan="1" colspan="1">80</td><td rowspan="1" colspan="1">2017</td></tr><tr><td rowspan="1" colspan="1">
                <bold>13</bold>
              </td><td rowspan="1" colspan="1">Sanya City, Sanya bay</td><td rowspan="1" colspan="1">
                <named-content xmlns:xlink="http://www.w3.org/1999/xlink" content-type="dwc:verbatimCoordinates" xlink:type="simple">
                  <named-content content-type="geo-json" specific-use="{&#34;type&#34;:&#34;Point&#34;,&#34;coordinates&#34;:[109.366667,18.283333]}" id="NCID0E4BAE" xlink:type="simple">18°17'N, 109°22'E</named-content>
                </named-content>
              </td><td rowspan="1" colspan="1">5</td><td rowspan="1" colspan="1">2017</td></tr></tbody></table></table-wrap><fig id="F1" position="float" orientation="portrait"><object-id xmlns:xlink="http://www.w3.org/1999/xlink" content-type="doi" xlink:type="simple">10.3897/zookeys.879.34404.figure1</object-id><object-id xmlns:xlink="http://www.w3.org/1999/xlink" content-type="arpha" xlink:type="simple">9174B5ED-DDE9-59DD-8AA6-0F09FD06CFD7</object-id><label>Figure 1.</label><caption><p>The sampling localities in Hainan Island. Numbers 1–13 indicate the localities listed in Tables <xref ref-type="table" rid="T1">1</xref>, <xref ref-type="table" rid="T5">5</xref>.</p></caption><graphic xmlns:xlink="http://www.w3.org/1999/xlink" xlink:href="zookeys-879-001-g001.jpg" position="float" orientation="portrait" xlink:type="simple" id="oo_345408.jpg"><uri content-type="original_file" xlink:type="simple">https://binary.pensoft.net/fig/345408</uri></graphic></fig></tp:treatment-sec><ref-list><ref id="B2"><mixed-citation xmlns:xlink="http://www.w3.org/1999/xlink" xlink:type="simple"><person-group><name name-style="western"><surname>Bu</surname><given-names>Y</given-names></name><name name-style="western"><surname>Potapov</surname><given-names>MB</given-names></name><name name-style="western"><surname>Yin</surname><given-names>WY</given-names></name></person-group> (<year>2014</year>) <article-title>Systematic and biogeographical study of <tp:taxon-name><tp:taxon-name-part taxon-name-part-type="order">Protura</tp:taxon-name-part></tp:taxon-name> (<tp:taxon-name><tp:taxon-name-part taxon-name-part-type="superclass">Hexapoda</tp:taxon-name-part></tp:taxon-name>) in Russian Far East: new data on high endemism of the group.</article-title><source>ZooKeys</source><volume>424</volume>: <fpage>19</fpage>–<lpage>57</lpage>. <ext-link xlink:type="simple" ext-link-type="doi" xlink:href="10.3897/zookeys.424.7388">https://doi.org/10.3897/zookeys.424.7388</ext-link></mixed-citation></ref><ref id="B9"><mixed-citation xmlns:xlink="http://www.w3.org/1999/xlink" xlink:type="simple"><person-group><name name-style="western"><surname>Shrubovych</surname><given-names>J</given-names></name></person-group> (<year>2014</year>) <article-title>Identification and character analysis of the <tp:taxon-name><tp:taxon-name-part taxon-name-part-type="family">Acerentomidae</tp:taxon-name-part></tp:taxon-name> (<tp:taxon-name><tp:taxon-name-part taxon-name-part-type="order">Protura</tp:taxon-name-part></tp:taxon-name>) of the northeastern Palearctic (<tp:taxon-name><tp:taxon-name-part taxon-name-part-type="order">Protura</tp:taxon-name-part></tp:taxon-name>: <tp:taxon-name><tp:taxon-name-part taxon-name-part-type="family">Acerentomidae</tp:taxon-name-part></tp:taxon-name>).</article-title><source>Zootaxa</source><volume>3755</volume>(<issue>2</issue>): <fpage>136</fpage>–<lpage>164</lpage>. <ext-link xlink:type="simple" ext-link-type="doi" xlink:href="10.11646/zootaxa.3755.2.2">https://doi.org/10.11646/zootaxa.3755.2.2</ext-link></mixed-citation></ref><ref id="B18"><mixed-citation xmlns:xlink="http://www.w3.org/1999/xlink" xlink:type="simple"><person-group><name name-style="western"><surname>Yin</surname><given-names>WY</given-names></name></person-group> (<year>1999</year>) <source>Fauna Sinica. <tp:taxon-name><tp:taxon-name-part taxon-name-part-type="phylum">Arthropoda</tp:taxon-name-part></tp:taxon-name>. <tp:taxon-name><tp:taxon-name-part taxon-name-part-type="order">Protura</tp:taxon-name-part></tp:taxon-name>.</source><publisher-name>Science Press</publisher-name>, <publisher-loc>Beijing</publisher-loc>, <size units="page">510 pp</size>.</mixed-citation></ref><ref id="B10"><mixed-citation xmlns:xlink="http://www.w3.org/1999/xlink" xlink:type="simple"><person-group><name name-style="western"><surname>Szeptycki</surname><given-names>A</given-names></name></person-group> (<year>2007</year>) <article-title>Catalogue of the world <tp:taxon-name><tp:taxon-name-part taxon-name-part-type="order">Protura</tp:taxon-name-part></tp:taxon-name>.</article-title><source>Acta Zoologica Cracoviensia</source><volume>50</volume>(<issue>1</issue>): <fpage>1</fpage>–<lpage>210</lpage>. <ext-link xlink:type="simple" ext-link-type="doi" xlink:href="10.3409/000000007783995417">https://doi.org/10.3409/000000007783995417</ext-link></mixed-citation></ref><ref id="B12"><mixed-citation xmlns:xlink="http://www.w3.org/1999/xlink" xlink:type="simple"><person-group><name name-style="western"><surname>Wang</surname><given-names>XF</given-names></name></person-group> (<year>1991</year>) <source>Geology of Hainan Island III, Structural Geology.</source><publisher-name>Science Press</publisher-name>, <publisher-loc>Beijing, China</publisher-loc>, <size units="page">138 pp</size>. [in Chinese]</mixed-citation></ref><ref id="B24"><mixed-citation xmlns:xlink="http://www.w3.org/1999/xlink" xlink:type="simple"><person-group><name name-style="western"><surname>Zhang</surname><given-names>LS</given-names></name><name name-style="western"><surname>Fang</surname><given-names>XQ</given-names></name></person-group> (<year>2012</year>) <source>Paleogeography of China, the Formation of Natural Environment in China.</source><publisher-name>Science Press</publisher-name>, <publisher-loc>Beijing</publisher-loc>, <size units="page">425 pp</size>. [In Chinese]</mixed-citation></ref><ref id="B23"><mixed-citation xmlns:xlink="http://www.w3.org/1999/xlink" xlink:type="simple"><person-group><name name-style="western"><surname>Zhang</surname><given-names>J</given-names></name><name name-style="western"><surname>Xie</surname><given-names>R</given-names></name><name name-style="western"><surname>Yin</surname><given-names>WY</given-names></name></person-group> (<year>1996</year>) <article-title>Study on diversity of <tp:taxon-name><tp:taxon-name-part taxon-name-part-type="order">Protura</tp:taxon-name-part></tp:taxon-name> from Yunnan province.</article-title><source>Zoological Research</source><volume>17</volume>(<issue>2</issue>): <fpage>139</fpage>–<lpage>146</lpage>. [in Chinese with English abstract]</mixed-citation></ref><ref id="B20"><mixed-citation xmlns:xlink="http://www.w3.org/1999/xlink" xlink:type="simple"><person-group><name name-style="western"><surname>Yin</surname><given-names>WY</given-names></name><name name-style="western"><surname>Xie</surname><given-names>R</given-names></name><name name-style="western"><surname>Imadaté</surname><given-names>G</given-names></name></person-group> (<year>2000</year>) <tp:taxon-name><tp:taxon-name-part taxon-name-part-type="order">Protura</tp:taxon-name-part></tp:taxon-name> of Yunnan, Southwest China, with description of four new species (<tp:taxon-name><tp:taxon-name-part taxon-name-part-type="order">Protura</tp:taxon-name-part></tp:taxon-name>: <tp:taxon-name><tp:taxon-name-part taxon-name-part-type="suborder">Eosentomata</tp:taxon-name-part></tp:taxon-name>), In: Aoki J, Yin WY, Imadaté G (Eds) Taxonomical Studies on the Soil Fauna of Yunnan Province in Southwest China, Tokai University Press, Tokyo, 117–131.</mixed-citation></ref></ref-list></tp:taxon-treatment>
